# Supplementary material for: Transcriptional analysis reveals the metabolic state of Burkholderia zhejiangensis CEIB S4-3 during methyl parathion degradation
Source: PeerJ. 2019 Apr 24;7:e6822. doi: 10.7717/peerj.6822 (PMC6486813; doi:10.7717/peerj.6822)
Supplement: Supplemental Information 2 — For the determination of DEGs at the time 3 h without MP, a fold change analysis was carry out, the genes with differential expression profile were those that showed values of ±1.5 (p-value < 0.05). Data were used to construct Table 1 and Figs. 3–6. [file peerj-07-6822-s002.xlsx]

## Sheet: Time three without MP
Table S2. DEGs at the time three hours without MP
Locus_tag	Name	Function	COG	ID	Functional category	KO	log2 Fold Change
Ga0077592_10038	Ga0077592_10038	WD40-like Beta Propeller Repeat				0	-4.09895
Ga0077592_10037	Ga0077592_10037	hypothetical protein				0	-4.05222
Ga0077592_100310	azo1219	propane monooxygenase large subunit				KO:K18223===prmA===propane monooxygenase large subunit [EC:1.14.13.-]	-3.56114
Ga0077592_10036	Ga0077592_10036	NAD+-dependent secondary alcohol dehydrogenase Adh1	COG1064	[G]	Carbohydrate transport and metabolism	KO:K18382===adh1===NAD+-dependent secondary alcohol dehydrogenase Adh1 [EC:1.1.1.-]	-3.53586
Ga0077592_10039	Ga0077592_10039	hypothetical protein				0	-3.50992
Ga0077592_10856	Ga0077592_10856	hypothetical protein				0	-3.4106
Ga0077592_104717	Ga0077592_104717	Phenylpropionate dioxygenase, large terminal subunit	COG4638	[R]	General function prediction only	0	-3.37942
Ga0077592_104716	Ga0077592_104716	L-glutamine synthetase	COG0174	[E]	Amino acid transport and metabolism	KO:K01915===glnA, GLUL===glutamine synthetase [EC:6.3.1.2]	-3.25311
Ga0077592_100315	Ga0077592_100315	protein of unknown function DUF59				0	-3.12607
Ga0077592_100313	Ga0077592_100313	propane monooxygenase coupling protein				KO:K18226===prmD===propane monooxygenase coupling protein	-3.11257
Ga0077592_1045459	Ga0077592_1045459	Uncharacterized membrane protein, DUF485 family	COG3162	[S]	Function unknown	0	-3.04413
Ga0077592_104323	Ga0077592_104323	Multidrug efflux pump subunit AcrB	COG0841	[V]	Defense mechanisms	0	-3.0333
Ga0077592_101078	Ga0077592_101078	50S ribosomal protein L16 3-hydroxylase	COG2850	[J]	Translation, ribosomal structure and biogenesis	KO:K18850===ycfD===50S ribosomal protein L16 3-hydroxylase [EC:1.14.11.47]	-2.98763
Ga0077592_111529	Ga0077592_111529	Protein of unknown function (DUF2945)				0	-2.94864
Ga0077592_100312	Ga0077592_100312	propane monooxygenase small subunit				KO:K18224===prmC===propane monooxygenase small subunit [EC:1.14.13.-]	-2.93289
Ga0077592_1072127	Ga0077592_1072127	2-dehydropantoate 2-reductase	COG1893	[H]	Coenzyme transport and metabolism	KO:K00077===panE, apbA===2-dehydropantoate 2-reductase [EC:1.1.1.169]	-2.90494
Ga0077592_103317	Ga0077592_103317	hypothetical protein				0	-2.88015
Ga0077592_100311	Ga0077592_100311	propane monooxygenase reductase subunit	COG0543	[H]	Coenzyme transport and metabolism	KO:K18225===prmB===propane monooxygenase reductase subunit [EC:1.18.1.-]	-2.86958
Ga0077592_1072129	Ga0077592_1072129	MFS transporter, AAHS family, 4-hydroxybenzoate transporter	COG2271	[G]	Carbohydrate transport and metabolism	KO:K08195===pcaK===MFS transporter, AAHS family, 4-hydroxybenzoate transporter	-2.8476
Ga0077592_1045458	Ga0077592_1045458	cation/acetate symporter	COG4147	[C]	Energy production and conversion	KO:K14393===actP===cation/acetate symporter	-2.84379
Ga0077592_1072130	Ga0077592_1072130	(S)-mandelate dehydrogenase	COG1304	[C]	Energy production and conversion	KO:K15054===mdlB===(S)-mandelate dehydrogenase [EC:1.1.99.31]	-2.77904
Ga0077592_107398	Ga0077592_107398	hypothetical protein				0	-2.70754
Ga0077592_1115130	Ga0077592_1115130	hypothetical protein				0	-2.68247
Ga0077592_103792	Ga0077592_103792	DNA-binding transcriptional regulator, LysR family	COG0583	[K]	Transcription	0	-2.65972
Ga0077592_1084133	Ga0077592_1084133	hypothetical protein				0	-2.65631
Ga0077592_1084130	Ga0077592_1084130	BON domain-containing protein				0	-2.62781
Ga0077592_1084127	Ga0077592_1084127	hypothetical protein				0	-2.5611
Ga0077592_1084140	Ga0077592_1084140	hypothetical protein				0	-2.54114
Ga0077592_1085104	Ga0077592_1085104	prepilin peptidase CpaA	COG4960	[O]	Post-translational modification, protein turnover, and chaperones	KO:K02278===cpaA, tadV===prepilin peptidase CpaA [EC:3.4.23.43]	-2.52198
Ga0077592_1058105	Ga0077592_1058105	anthraniloyl-CoA monooxygenase	COG1902	[C]	Energy production and conversion	KO:K09461===E1.14.13.40===anthraniloyl-CoA monooxygenase [EC:1.14.13.40]	-2.51041
Ga0077592_111873	Ga0077592_111873	BON domain-containing protein				0	-2.50759
Ga0077592_10199	Ga0077592_10199	catalase	COG0753	[P]	Inorganic ion transport and metabolism	KO:K03781===katE, CAT, catB, srpA===catalase [EC:1.11.1.6]	-2.49818
Ga0077592_1084139	Ga0077592_1084139	Membrane-anchored ribosome-binding protein, inhibits growth in stationary phase, ElaB/YqjD/DUF883 family	COG4575	[J]	Translation, ribosomal structure and biogenesis	0	-2.49366
Ga0077592_104322	Ga0077592_104322	RND family efflux transporter, MFP subunit	COG0845	[M]	Cell wall/membrane/envelope biogenesis	0	-2.48241
Ga0077592_104540	Ga0077592_104540	hypothetical protein				0	-2.47746
Ga0077592_111539	Ga0077592_111539	hypothetical protein				0	-2.47461
Ga0077592_101237	Ga0077592_101237	hypothetical protein				0	-2.46359
Ga0077592_104350	Ga0077592_104350	Sugar phosphate permease	COG2271	[G]	Carbohydrate transport and metabolism	0	-2.44379
Ga0077592_1085103	Ga0077592_1085103	pilus assembly protein Flp/PilA	COG3847	[W]	Extracellular structures	KO:K02651===flp, pilA===pilus assembly protein Flp/PilA	-2.44171
Ga0077592_1073329	dctA_1	aerobic C4-dicarboxylate transport protein	COG1301	[C]	Energy production and conversion	KO:K11103===dctA===aerobic C4-dicarboxylate transport protein	-2.43233
Ga0077592_104575	Ga0077592_104575	protein of unknown function (DUF3331)				0	-2.41571
Ga0077592_111599	Ga0077592_111599	Protein of unknown function (DUF1328)				0	-2.40473
Ga0077592_100314	Ga0077592_100314	hypothetical protein	COG2159	[R]	General function prediction only	KO:K07045===K07045===uncharacterized protein	-2.3872
Ga0077592_104718	Ga0077592_104718	transcriptional regulator, GntR family	COG1802	[K]	Transcription	KO:K11475===vanR===GntR family transcriptional regulator, vanillate catabolism transcriptional regulator	-2.37634
Ga0077592_10576	Ga0077592_10576	hypothetical protein				0	-2.36975
Ga0077592_115498	Ga0077592_115498	Uncharacterized membrane protein YqjE	COG5393	[S]	Function unknown	0	-2.35274
Ga0077592_1085113	Ga0077592_1085113	Flp pilus assembly protein TadG	COG4961	[W]	Extracellular structures	0	-2.35243
Ga0077592_109020	Ga0077592_109020	Transglutaminase-like superfamily protein				0	-2.34915
Ga0077592_10013	Ga0077592_10013	Response regulator receiver domain-containing protein				0	-2.34222
Ga0077592_105839	Ga0077592_105839	PAS domain S-box-containing protein				0	-2.33974
Ga0077592_1084131	Ga0077592_1084131	RNA polymerase, sigma 54 subunit, RpoN/SigL	COG1508	[K]	Transcription	KO:K03092===SIG54, rpoN===RNA polymerase sigma-54 factor	-2.32698
Ga0077592_112182	Ga0077592_112182	CDP-diacylglycerol pyrophosphatase	COG2134	[I]	Lipid transport and metabolism	KO:K01521===cdh===CDP-diacylglycerol pyrophosphatase [EC:3.6.1.26]	-2.3263
Ga0077592_103277	Ga0077592_103277	Sporulation protein YlmC, PRC-barrel domain family	COG1873	[R]	General function prediction only	0	-2.30552
Ga0077592_1003113	Ga0077592_1003113	hypothetical protein				0	-2.28076
Ga0077592_108515	Ga0077592_108515	Protein of unknown function (DUF1328)				0	-2.27497
Ga0077592_1084138	Ga0077592_1084138	hypothetical protein				0	-2.26409
Ga0077592_113437	tonB_3	outer membrane transport energization protein TonB	COG0810	[M]	Cell wall/membrane/envelope biogenesis	KO:K03832===tonB===periplasmic protein TonB	-2.25004
Ga0077592_103791	Ga0077592_103791	MFS transporter, OFA family, oxalate/formate antiporter	COG2223	[P]	Inorganic ion transport and metabolism	KO:K08177===oxlT===MFS transporter, OFA family, oxalate/formate antiporter	-2.24646
Ga0077592_1072125	Ga0077592_1072125	benzoylformate decarboxylase	COG0028	[E]	Amino acid transport and metabolism	KO:K01576===mdlC===benzoylformate decarboxylase [EC:4.1.1.7]	-2.2285
Ga0077592_115497	Ga0077592_115497	Membrane-anchored ribosome-binding protein, inhibits growth in stationary phase, ElaB/YqjD/DUF883 family	COG4575	[J]	Translation, ribosomal structure and biogenesis	0	-2.21933
Ga0077592_108583	Ga0077592_108583	hypothetical protein				0	-2.21274
Ga0077592_1043149	Ga0077592_1043149	Response regulator receiver domain-containing protein				0	-2.2031
Ga0077592_104374	Ga0077592_104374	hypothetical protein				0	-2.19788
Ga0077592_1084134	Ga0077592_1084134	trehalose 6-phosphate synthase	COG0380	[G]	Carbohydrate transport and metabolism	KO:K00697===otsA===trehalose 6-phosphate synthase [EC:2.4.1.15]	-2.19742
Ga0077592_113435	exbD	outer membrane transport energization protein ExbD	COG0848	[U]	Intracellular trafficking, secretion, and vesicular transport	KO:K03559===exbD===biopolymer transport protein ExbD	-2.1974
Ga0077592_112532	Ga0077592_112532	YihY family inner membrane protein	COG1295	[S]	Function unknown	0	-2.19346
Ga0077592_1115156	Ga0077592_1115156	hypothetical protein				0	-2.19239
Ga0077592_105873	Ga0077592_105873	Phospholipase/lecithinase/hemolysin	COG3240	[R]	General function prediction only	0	-2.18817
Ga0077592_109224	Ga0077592_109224	two component heavy metal response transcriptional regulator, winged helix family	COG0745	[T]	Signal transduction mechanisms	KO:K07665===cusR, copR, silR===two-component system, OmpR family, copper resistance phosphate regulon response regulator CusR	-2.17909
Ga0077592_101686	Ga0077592_101686	Glycosyltransferase involved in cell wall bisynthesis	COG0463	[M]	Cell wall/membrane/envelope biogenesis	0	-2.16967
Ga0077592_10532	Ga0077592_10532	HEPN domain-containing protein				0	-2.16186
Ga0077592_1045322	Ga0077592_1045322	Low affinity Fe/Cu permease	COG5478	[P]	Inorganic ion transport and metabolism	0	-2.15658
Ga0077592_105838	Ga0077592_105838	hypothetical protein				0	-2.15414
Ga0077592_112344	asmA	hypothetical protein	COG2982	[M]	Cell wall/membrane/envelope biogenesis	KO:K07290===yhjG===AsmA family protein	-2.15327
Ga0077592_109226	Ga0077592_109226	Cytochrome C oxidase, cbb3-type, subunit III				0	-2.15304
Ga0077592_11374	Ga0077592_11374	cold-shock DNA-binding protein family	COG1278	[K]	Transcription	KO:K03704===cspA===cold shock protein (beta-ribbon, CspA family)	-2.15163
Ga0077592_1032166	Ga0077592_1032166	Protein of unknown function (DUF1328)				0	-2.14375
Ga0077592_109225	Ga0077592_109225	Response regulator receiver domain-containing protein				0	-2.13257
Ga0077592_100325	Ga0077592_100325	Protein of unknown function (DUF2934)				0	-2.12836
Ga0077592_100619	Ga0077592_100619	hypothetical protein				0	-2.12436
Ga0077592_104712	Ga0077592_104712	DNA-binding transcriptional regulator, LysR family	COG0583	[K]	Transcription	0	-2.12253
Ga0077592_1045318	Ga0077592_1045318	Hemerythrin-like domain-containing protein	COG3945	[R]	General function prediction only	0	-2.11823
Ga0077592_1045531	Ga0077592_1045531	PAAR motif-containing protein				0	-2.11219
Ga0077592_101323	Ga0077592_101323	Methyltransferase domain-containing protein				0	-2.10976
Ga0077592_1115174	Ga0077592_1115174	hypothetical protein				0	-2.10882
Ga0077592_105311	Ga0077592_105311	Protein of unknown function (DUF1109)				0	-2.10504
Ga0077592_1072126	Ga0077592_1072126	benzaldehyde dehydrogenase (NAD)	COG1012	[C]	Energy production and conversion	KO:K00141===xylC===benzaldehyde dehydrogenase (NAD) [EC:1.2.1.28]	-2.10495
Ga0077592_1003291	Ga0077592_1003291	hypothetical protein				0	-2.10328
Ga0077592_103227	Ga0077592_103227	NitT/TauT family transport system substrate-binding protein	COG0715	[P]	Inorganic ion transport and metabolism	KO:K02051===ABC.SN.S===NitT/TauT family transport system substrate-binding protein	-2.09473
Ga0077592_104372	Ga0077592_104372	high-affinity nickel-transport protein	COG3376	[P]	Inorganic ion transport and metabolism	KO:K07241===nixA===high-affinity nickel-transport protein	-2.09324
Ga0077592_109227	Ga0077592_109227	protein of unknown function (DUF4148)				0	-2.08669
Ga0077592_1016240	Ga0077592_1016240	hypothetical protein				0	-2.08333
Ga0077592_1073157	Ga0077592_1073157	hypothetical protein				0	-2.06862
Ga0077592_10866	Ga0077592_10866	hypothetical protein				0	-2.06737
Ga0077592_103720	Ga0077592_103720	Protein of unknown function (DUF3309)				0	-2.06094
Ga0077592_10839	Ga0077592_10839	dihydropteroate synthase-related protein	COG0294	[H]	Coenzyme transport and metabolism	0	-2.05726
Ga0077592_101656	Ga0077592_101656	Response regulator receiver domain-containing protein				0	-2.05599
Ga0077592_1115175	Ga0077592_1115175	Glucose/arabinose dehydrogenase, beta-propeller fold	COG2133	[G]	Carbohydrate transport and metabolism	0	-2.04791
Ga0077592_104713	Ga0077592_104713	gamma-glutamyl-gamma-aminobutyrate hydrolase	COG2071	[E]	Amino acid transport and metabolism	KO:K07010===K07010===putative glutamine amidotransferase	-2.04434
Ga0077592_11124	Ga0077592_11124	protein of unknown function (DUF4148)				0	-2.02494
Ga0077592_105874	Ga0077592_105874	hypothetical protein				0	-2.02446
Ga0077592_1045251	Ga0077592_1045251	Enamine deaminase RidA, house cleaning of reactive enamine intermediates, YjgF/YER057c/UK114 family	COG0251	[V]	Defense mechanisms	0	-2.02104
Ga0077592_1045483	Ga0077592_1045483	hypothetical protein				0	-2.00503
Ga0077592_1003175	Ga0077592_1003175	Protein of unknown function (DUF3005)				0	-1.98717
Ga0077592_103313	Ga0077592_103313	two-component system, OmpR family, heavy metal sensor histidine kinase CusS	COG0642	[T]	Signal transduction mechanisms	KO:K07644===cusS, copS, silS===two-component system, OmpR family, heavy metal sensor histidine kinase CusS [EC:2.7.13.3]	-1.98278
Ga0077592_109211	Ga0077592_109211	heavy metal sensor signal transduction histidine kinase	COG0642	[T]	Signal transduction mechanisms	KO:K07644===cusS, copS, silS===two-component system, OmpR family, heavy metal sensor histidine kinase CusS [EC:2.7.13.3]	-1.97267
Ga0077592_1085110	Ga0077592_1085110	Flp pilus assembly protein TadB	COG4965	[W]	Extracellular structures	0	-1.97169
Ga0077592_10928	Ga0077592_10928	40-residue YVTN family beta-propeller repeat-containing protein	COG3391	[R]	General function prediction only	0	-1.95538
Ga0077592_104715	Ga0077592_104715	ferredoxin, 2Fe-2S	COG0633	[C]	Energy production and conversion	KO:K04755===fdx===ferredoxin, 2Fe-2S	-1.9474
Ga0077592_111549	Ga0077592_111549	hypothetical protein				0	-1.94604
Ga0077592_1085115	Ga0077592_1085115	hypothetical protein				0	-1.93882
Ga0077592_104562	Ga0077592_104562	EAL domain, c-di-GMP-specific phosphodiesterase class I (or its enzymatically inactive variant)	COG2200	[T]	Signal transduction mechanisms	0	-1.93799
Ga0077592_104373	Ga0077592_104373	Formate/nitrite transporter FocA, FNT family	COG2116	[P]	Inorganic ion transport and metabolism	0	-1.93419
Ga0077592_1115170	Ga0077592_1115170	NADPH-dependent 2,4-dienoyl-CoA reductase, sulfur reductase	COG0446	[I]	Lipid transport and metabolism	0	-1.93097
Ga0077592_104321	Ga0077592_104321	efflux transporter, outer membrane factor (OMF) lipoprotein, NodT family	COG1538	[M]	Cell wall/membrane/envelope biogenesis	0	-1.93013
Ga0077592_113436	Ga0077592_113436	outer membrane transport energization protein ExbB	COG0811	[U]	Intracellular trafficking, secretion, and vesicular transport	KO:K03561===exbB===biopolymer transport protein ExbB	-1.92988
Ga0077592_1154131	Ga0077592_1154131	Protein of unknown function (DUF2827)				0	-1.92837
Ga0077592_115310	Ga0077592_115310	hypothetical protein				0	-1.92693
Ga0077592_105841	Ga0077592_105841	DNA-binding response regulator, NarL/FixJ family, contains REC and HTH domains	COG2197	[T]	Signal transduction mechanisms	0	-1.92003
Ga0077592_10862	Ga0077592_10862	TIR domain-containing protein				0	-1.91754
Ga0077592_1010128	Ga0077592_1010128	hemoglobin	COG2346	[P]	Inorganic ion transport and metabolism	KO:K06886===glbN===hemoglobin	-1.91106
Ga0077592_109223	Ga0077592_109223	Uncharacterized conserved protein, DUF305 family	COG3544	[S]	Function unknown	0	-1.90878
Ga0077592_104349	Ga0077592_104349	3-oxoacyl-[acyl-carrier protein] reductase	COG1028	[R]	General function prediction only	KO:K00059===fabG===3-oxoacyl-[acyl-carrier protein] reductase [EC:1.1.1.100]	-1.90038
Ga0077592_105866	Ga0077592_105866	sulfonate transport system substrate-binding protein	COG0715	[P]	Inorganic ion transport and metabolism	KO:K15553===ssuA===sulfonate transport system substrate-binding protein	-1.89932
Ga0077592_101236	Ga0077592_101236	Formate/nitrite transporter FocA, FNT family	COG2116	[P]	Inorganic ion transport and metabolism	0	-1.89644
Ga0077592_104714	Ga0077592_104714	3-phenylpropionate/trans-cinnamate dioxygenase ferredoxin reductase subunit				KO:K00529===hcaD===3-phenylpropionate/trans-cinnamate dioxygenase ferredoxin reductase subunit [EC:1.18.1.3]	-1.88767
Ga0077592_1003119	Ga0077592_1003119	Pimeloyl-ACP methyl ester carboxylesterase	COG0596	[H]	Coenzyme transport and metabolism	0	-1.88453
Ga0077592_112183	Ga0077592_112183	dihydropyrimidinase	COG0044	[F]	Nucleotide transport and metabolism	KO:K01464===DPYS, dht, hydA===dihydropyrimidinase [EC:3.5.2.2]	-1.88451
Ga0077592_112181	Ga0077592_112181	hypothetical protein	COG2929	[S]	Function unknown	KO:K09803===K09803===uncharacterized protein	-1.87696
Ga0077592_103275	Ga0077592_103275	MFS transporter, OFA family, oxalate/formate antiporter	COG2223	[P]	Inorganic ion transport and metabolism	KO:K08177===oxlT===MFS transporter, OFA family, oxalate/formate antiporter	-1.87562
Ga0077592_1045441	Ga0077592_1045441	hypothetical protein				0	-1.87393
Ga0077592_100927	Ga0077592_100927	hypothetical protein				0	-1.86092
Ga0077592_11126	Ga0077592_11126	heavy metal sensor signal transduction histidine kinase	COG0642	[T]	Signal transduction mechanisms	KO:K07644===cusS, copS, silS===two-component system, OmpR family, heavy metal sensor histidine kinase CusS [EC:2.7.13.3]	-1.85986
Ga0077592_111066	Ga0077592_111066	AAA domain-containing protein				0	-1.85303
Ga0077592_107366	Ga0077592_107366	Predicted arabinose efflux permease, MFS family	COG2814	[G]	Carbohydrate transport and metabolism	0	-1.8511
Ga0077592_105813	Ga0077592_105813	hypothetical protein				0	-1.84998
Ga0077592_112130	Ga0077592_112130	catecholate siderophore receptor	COG4774	[P]	Inorganic ion transport and metabolism	KO:K16090===fiu===catecholate siderophore receptor	-1.84885
Ga0077592_1016159	Ga0077592_1016159	hypothetical protein				0	-1.84854
Ga0077592_1045231	Ga0077592_1045231	3-dehydroquinate dehydratase	COG0757	[E]	Amino acid transport and metabolism	KO:K03786===aroQ, qutE===3-dehydroquinate dehydratase II [EC:4.2.1.10]	-1.84851
Ga0077592_109288	Ga0077592_109288	hypothetical protein				0	-1.83991
Ga0077592_10113	Ga0077592_10113	hypothetical protein				0	-1.8293
Ga0077592_113426	Ga0077592_113426	Cupredoxin-like domain-containing protein				0	-1.82629
Ga0077592_111067	Ga0077592_111067	hypothetical protein				0	-1.8242
Ga0077592_104510	Ga0077592_104510	xanthine dehydrogenase YagT iron-sulfur-binding subunit	COG2080	[C]	Energy production and conversion	KO:K13483===yagT===xanthine dehydrogenase YagT iron-sulfur-binding subunit	-1.80732
Ga0077592_1085114	Ga0077592_1085114	TadE-like protein				0	-1.80446
Ga0077592_115457	Ga0077592_115457	Peptidoglycan/LPS O-acetylase OafA/YrhL, contains acyltransferase and SGNH-hydrolase domains	COG1835	[M]	Cell wall/membrane/envelope biogenesis	0	-1.80374
Ga0077592_100518	Ga0077592_100518	L-serine dehydratase, iron-sulfur-dependent, single chain form	COG1760	[E]	Amino acid transport and metabolism	KO:K01752===E4.3.1.17, sdaA, sdaB, tdcG===L-serine dehydratase [EC:4.3.1.17]	-1.79995
Ga0077592_109757	Ga0077592_109757	hypothetical protein				0	-1.79672
Ga0077592_112121	Ga0077592_112121	hypothetical protein				0	-1.79408
Ga0077592_101246	Ga0077592_101246	hypothetical protein				0	-1.79358
Ga0077592_104386	Ga0077592_104386	hypothetical protein				0	-1.79267
Ga0077592_113430	Ga0077592_113430	Hemin uptake protein hemP				0	-1.79142
Ga0077592_10053	Ga0077592_10053	Uncharacterized conserved protein YjbJ, UPF0337 family	COG3237	[S]	Function unknown	0	-1.79072
Ga0077592_1085109	Ga0077592_1085109	pilus assembly protein CpaF	COG4962	[W]	Extracellular structures	KO:K02283===cpaF, tadA===pilus assembly protein CpaF	-1.7848
Ga0077592_1003160	Ga0077592_1003160	hypothetical protein				0	-1.7816
Ga0077592_105840	Ga0077592_105840	Nucleotide-binding universal stress protein, UspA family	COG0589	[T]	Signal transduction mechanisms	0	-1.78114
Ga0077592_108310	Ga0077592_108310	flavoprotein	COG1036	[C]	Energy production and conversion	0	-1.78091
Ga0077592_103316	Ga0077592_103316	Oxidoreductase molybdopterin binding domain-containing protein	COG2041	[C]	Energy production and conversion	0	-1.7719
Ga0077592_105822	Ga0077592_105822	ferric iron reductase protein FhuF	COG4114	[P]	Inorganic ion transport and metabolism	KO:K13255===fhuF===ferric iron reductase protein FhuF	-1.76906
Ga0077592_11235	Ga0077592_11235	hypothetical protein				0	-1.74966
Ga0077592_107269	napC	periplasmic nitrate reductase subunit NapC	COG3005	[C]	Energy production and conversion	KO:K02569===napC===cytochrome c-type protein NapC	-1.74847
Ga0077592_1140119	Ga0077592_1140119	hypothetical protein	COG3360	[R]	General function prediction only	KO:K09165===K09165===uncharacterized protein	-1.74393
Ga0077592_103428	Ga0077592_103428	Response regulator receiver domain-containing protein				0	-1.74289
Ga0077592_1085111	Ga0077592_1085111	type II secretion system protein F (GspF)	COG2064	[W]	Extracellular structures	KO:K12511===tadC===tight adherence protein C	-1.74159
Ga0077592_1115193	Ga0077592_1115193	hypothetical protein				0	-1.73882
Ga0077592_100317	Ga0077592_100317	Transcriptional regulator of acetoin/glycerol metabolism	COG3284	[K]	Transcription	0	-1.73695
Ga0077592_110942	Ga0077592_110942	putative transposase	COG1943	[X]	Mobilome: prophages, transposons	KO:K07491===K07491===putative transposase	-1.72635
Ga0077592_109216	Ga0077592_109216	Cu and Ag efflux protein CusF	COG5569	[P]	Inorganic ion transport and metabolism	0	-1.72616
Ga0077592_1037105	Ga0077592_1037105	circadian clock protein KaiC	COG0467	[T]	Signal transduction mechanisms	KO:K08482===kaiC===circadian clock protein KaiC	-1.72011
Ga0077592_104910	ybjL	putative transport protein	COG2985	[R]	General function prediction only	KO:K07085===K07085===putative transport protein	-1.71894
Ga0077592_104585	Ga0077592_104585	hypothetical protein	COG4307	[S]	Function unknown	0	-1.71102
Ga0077592_1073258	Ga0077592_1073258	putative sigma-54 modulation protein	COG1544	[J]	Translation, ribosomal structure and biogenesis	KO:K05808===yhbH===putative sigma-54 modulation protein	-1.70608
Ga0077592_100316	Ga0077592_100316	chaperonin GroEL	COG0459	[O]	Post-translational modification, protein turnover, and chaperones	KO:K04077===groEL, HSPD1===chaperonin GroEL	-1.70109
Ga0077592_111964	Ga0077592_111964	CDP-4-dehydro-6-deoxyglucose reductase	COG0543	[H]	Coenzyme transport and metabolism	KO:K00523===ascD, ddhD, rfbI===CDP-4-dehydro-6-deoxyglucose reductase [EC:1.17.1.1]	-1.70029
Ga0077592_104324	Ga0077592_104324	protein of unknown function (DUF4148)				0	-1.69861
Ga0077592_1045383	Ga0077592_1045383	Peptidoglycan/xylan/chitin deacetylase, PgdA/CDA1 family	COG0726	[G]	Carbohydrate transport and metabolism	0	-1.69307
Ga0077592_10924	Ga0077592_10924	hypothetical protein				0	-1.69032
Ga0077592_113428	vnfA	Polyferredoxin	COG0348	[C]	Energy production and conversion	0	-1.69021
Ga0077592_11125	Ga0077592_11125	hypothetical protein				0	-1.68943
Ga0077592_10056	Ga0077592_10056	Enamine deaminase RidA, house cleaning of reactive enamine intermediates, YjgF/YER057c/UK114 family	COG0251	[V]	Defense mechanisms	0	-1.68651
Ga0077592_104911	Ga0077592_104911	aspartate 4-decarboxylase	COG0436	[E]	Amino acid transport and metabolism	KO:K09758===asdA===aspartate 4-decarboxylase [EC:4.1.1.12]	-1.6856
Ga0077592_104354	Ga0077592_104354	L-rhamnose mutarotase	COG3254	[M]	Cell wall/membrane/envelope biogenesis	KO:K03534===rhaM===L-rhamnose mutarotase [EC:5.1.3.32]	-1.68491
Ga0077592_108561	Ga0077592_108561	xylulose-5-phosphate/fructose-6-phosphate phosphoketolase	COG3957	[G]	Carbohydrate transport and metabolism	KO:K01621===xfp, xpk===xylulose-5-phosphate/fructose-6-phosphate phosphoketolase [EC:4.1.2.9 4.1.2.22]	-1.67775
Ga0077592_1115154	Ga0077592_1115154	Protein of unknown function (DUF2795)				0	-1.67557
Ga0077592_1118156	dadA	D-amino-acid dehydrogenase	COG0665	[E]	Amino acid transport and metabolism	KO:K00285===dadA===D-amino-acid dehydrogenase [EC:1.4.99.-]	-1.6747
Ga0077592_1045511	Ga0077592_1045511	hypothetical protein				0	-1.67362
Ga0077592_1003290	Ga0077592_1003290	hypothetical protein				0	-1.6731
Ga0077592_113438	Ga0077592_113438	bacterioferritin-associated ferredoxin	COG2906	[P]	Inorganic ion transport and metabolism	KO:K02192===bfd===bacterioferritin-associated ferredoxin	-1.67082
Ga0077592_105843	Ga0077592_105843	Protein of unknown function (DUF1488)				0	-1.66796
Ga0077592_10868	Ga0077592_10868	TIR domain-containing protein				0	-1.65908
Ga0077592_11202	Ga0077592_11202	hypothetical protein				0	-1.65383
Ga0077592_109838	Ga0077592_109838	Uncharacterized conserved protein YecE, DUF72 family	COG1801	[S]	Function unknown	0	-1.6519
Ga0077592_109217	Ga0077592_109217	hypothetical protein	COG2372	[P]	Inorganic ion transport and metabolism	KO:K07156===copC, pcoC===copper resistance protein C	-1.65059
Ga0077592_111022	Ga0077592_111022	hypothetical protein				0	-1.64657
Ga0077592_104581	Ga0077592_104581	tRNA 5-methylaminomethyl-2-thiouridine biosynthesis bifunctional protein	COG4121	[J]	Translation, ribosomal structure and biogenesis	KO:K15461===mnmC===tRNA 5-methylaminomethyl-2-thiouridine biosynthesis bifunctional protein [EC:2.1.1.61 1.5.-.-]	-1.64602
Ga0077592_101217	Ga0077592_101217	putative spermidine/putrescine transport system permease protein	COG1177	[E]	Amino acid transport and metabolism	KO:K02053===ABC.SP.P===putative spermidine/putrescine transport system permease protein	-1.64431
Ga0077592_1003161	Ga0077592_1003161	hypothetical protein				0	-1.64266
Ga0077592_1037127	Ga0077592_1037127	Cytochrome c553	COG2863	[C]	Energy production and conversion	0	-1.64229
Ga0077592_113466	rpsU_2	SSU ribosomal protein S21P	COG0828	[J]	Translation, ribosomal structure and biogenesis	KO:K02970===RP-S21, MRPS21, rpsU===small subunit ribosomal protein S21	-1.64183
Ga0077592_109738	Ga0077592_109738	carbonic anhydrase	COG0288	[P]	Inorganic ion transport and metabolism	KO:K01673===cynT, can===carbonic anhydrase [EC:4.2.1.1]	-1.63813
Ga0077592_11128	czcA_2	cobalt-zinc-cadmium resistance protein CzcA	COG3696	[P]	Inorganic ion transport and metabolism	KO:K15726===czcA===cobalt-zinc-cadmium resistance protein CzcA	-1.63669
Ga0077592_107270	Ga0077592_107270	periplasmic nitrate reductase subunit NapB	COG3043	[C]	Energy production and conversion	KO:K02568===napB===cytochrome c-type protein NapB	-1.63472
Ga0077592_101381	Ga0077592_101381	homogentisate 1,2-dioxygenase				KO:K00451===HGD, hmgA===homogentisate 1,2-dioxygenase [EC:1.13.11.5]	-1.63428
Ga0077592_1045200	Ga0077592_1045200	Glycosyltransferase involved in cell wall bisynthesis	COG0463	[M]	Cell wall/membrane/envelope biogenesis	0	-1.63332
Ga0077592_101639	aroQ_1	3-dehydroquinate dehydratase	COG0757	[E]	Amino acid transport and metabolism	KO:K03786===aroQ, qutE===3-dehydroquinate dehydratase II [EC:4.2.1.10]	-1.62626
Ga0077592_112523	Ga0077592_112523	FecR protein				0	-1.62546
Ga0077592_1045515	Ga0077592_1045515	Cd(II)/Pb(II)-responsive transcriptional regulator	COG0789	[K]	Transcription	0	-1.62482
Ga0077592_10247	Ga0077592_10247	hypothetical protein				0	-1.62462
Ga0077592_11215	Ga0077592_11215	Diacylglycerol kinase family enzyme	COG1597	[R]	General function prediction only	0	-1.62421
Ga0077592_11214	Ga0077592_11214	3',5'-cyclic AMP phosphodiesterase CpdA	COG1409	[T]	Signal transduction mechanisms	0	-1.6201
Ga0077592_100329	Ga0077592_100329	hypothetical protein				0	-1.62008
Ga0077592_11122	Ga0077592_11122	protein of unknown function (DUF4158)				0	-1.618
Ga0077592_112355	ku	DNA end-binding protein Ku	COG1273	[L]	Replication, recombination and repair	KO:K10979===ku===DNA end-binding protein Ku	-1.61401
Ga0077592_103315	Ga0077592_103315	Thiosulfate reductase cytochrome b subunit	COG4117	[P]	Inorganic ion transport and metabolism	0	-1.61246
Ga0077592_11511	Ga0077592_11511	Nucleoid-associated protein YgaU, contains BON and LysM domains	COG1652	[S]	Function unknown	0	-1.61144
Ga0077592_1037100	Ga0077592_1037100	acetyl coenzyme A synthetase (ADP forming), alpha domain-containing protein	COG1042	[C]	Energy production and conversion	0	-1.61063
Ga0077592_109752	Ga0077592_109752	hypothetical protein				0	-1.60881
Ga0077592_1045469	Ga0077592_1045469	paraquat-inducible protein A	COG2995	[S]	Function unknown	KO:K03808===pqiA===paraquat-inducible protein A	-1.60868
Ga0077592_1037124	Ga0077592_1037124	hypothetical protein				0	-1.60484
Ga0077592_107284	luxR_6	alpha/beta hydrolase fold				0	-1.60403
Ga0077592_107316	Ga0077592_107316	hypothetical protein				0	-1.60073
Ga0077592_1140123	glgX_2	glycogen operon protein	COG1523	[G]	Carbohydrate transport and metabolism	KO:K02438===treX, glgX===glycogen operon protein [EC:3.2.1.-]	-1.59864
Ga0077592_100628	Ga0077592_100628	hypothetical protein				0	-1.5976
Ga0077592_110912	Ga0077592_110912	histidine triad (HIT) family protein	COG0537	[G]	Carbohydrate transport and metabolism	KO:K02503===HINT1, hinT, hit===histidine triad (HIT) family protein	-1.59485
Ga0077592_100377	Ga0077592_100377	cytochrome c oxidase subunit 2	COG1622	[C]	Energy production and conversion	KO:K02275===coxB===cytochrome c oxidase subunit II [EC:1.9.3.1]	-1.59389
Ga0077592_105691	Ga0077592_105691	Protein of unknown function (DUF1571)				0	-1.59276
Ga0077592_1097220	Ga0077592_1097220	conserved hypothetical protein				0	-1.5835
Ga0077592_108516	Ga0077592_108516	hypothetical protein				0	-1.58195
Ga0077592_1045194	Ga0077592_1045194	cold-shock DNA-binding protein family	COG1278	[K]	Transcription	KO:K03704===cspA===cold shock protein (beta-ribbon, CspA family)	-1.58042
Ga0077592_101325	Ga0077592_101325	hypothetical protein				0	-1.5773
Ga0077592_1003112	Ga0077592_1003112	hypothetical protein				0	-1.57623
Ga0077592_112180	Ga0077592_112180	hypothetical protein				0	-1.57576
Ga0077592_112317	Ga0077592_112317	NhaP-type Na+/H+ or K+/H+ antiporter	COG0025	[P]	Inorganic ion transport and metabolism	0	-1.57435
Ga0077592_11219	Ga0077592_11219	Response regulator receiver domain-containing protein				0	-1.57204
Ga0077592_104569	Ga0077592_104569	L-iditol 2-dehydrogenase	COG1063	[E]	Amino acid transport and metabolism	KO:K00008===SORD, gutB===L-iditol 2-dehydrogenase [EC:1.1.1.14]	-1.57023
Ga0077592_1037104	Ga0077592_1037104	Response regulator receiver domain-containing protein				0	-1.56962
Ga0077592_111543	Ga0077592_111543	Extensin-like protein C-terminus				0	-1.56918
Ga0077592_115499	Ga0077592_115499	Protein of unknown function (DUF3318)				0	-1.56864
Ga0077592_10824	fliR	flagellar biosynthetic protein FliR	COG1684	[N]	Cell motility	KO:K02421===fliR===flagellar biosynthetic protein FliR	-1.56393
Ga0077592_1003259	Ga0077592_1003259	peptide/nickel transport system substrate-binding protein				KO:K02035===ABC.PE.S===peptide/nickel transport system substrate-binding protein	-1.56165
Ga0077592_102320	Ga0077592_102320	type IV secretion system protein VirB3	COG3702	[U]	Intracellular trafficking, secretion, and vesicular transport	KO:K03198===virB3, lvhB3===type IV secretion system protein VirB3	-1.56043
Ga0077592_115347	Ga0077592_115347	protein of unknown function (DUF4148)				0	-1.55939
Ga0077592_105842	Ga0077592_105842	CRP/FNR family transcriptional regulator, anaerobic regulatory protein	COG0664	[T]	Signal transduction mechanisms	KO:K01420===fnr===CRP/FNR family transcriptional regulator, anaerobic regulatory protein	-1.55896
Ga0077592_11234	Ga0077592_11234	hypothetical protein				0	-1.55863
Ga0077592_1085106	Ga0077592_1085106	pilus assembly protein CpaC	COG4964	[W]	Extracellular structures	KO:K02280===cpaC, rcpA===pilus assembly protein CpaC	-1.55803
Ga0077592_103271	Ga0077592_103271	NAD(P) transhydrogenase subunit alpha	COG3288	[C]	Energy production and conversion	KO:K00324===pntA===NAD(P) transhydrogenase subunit alpha [EC:1.6.1.2]	-1.55716
Ga0077592_104957	crcB	CrcB protein	COG0239	[D]	Cell cycle control, cell division, chromosome partitioning	KO:K06199===crcB===CrcB protein	-1.55664
Ga0077592_1084176	nusB	NusB antitermination factor	COG0781	[K]	Transcription	KO:K03625===nusB===N utilization substance protein B	-1.55574
Ga0077592_10827	fliO	flagellar protein FliO/FliZ	COG3190	[N]	Cell motility	KO:K02418===fliOZ, fliO===flagellar protein FliO/FliZ	-1.55145
Ga0077592_11127	Ga0077592_11127	two component heavy metal response transcriptional regulator, winged helix family	COG0745	[T]	Signal transduction mechanisms	KO:K07665===cusR, copR, silR===two-component system, OmpR family, copper resistance phosphate regulon response regulator CusR	-1.54937
Ga0077592_108432	Ga0077592_108432	thioredoxin 1				KO:K03671===trxA===thioredoxin 1	-1.54753
Ga0077592_105677	Ga0077592_105677	Uncharacterized membrane protein SirB2	COG3094	[S]	Function unknown	0	-1.54445
Ga0077592_109218	Ga0077592_109218	putative copper resistance protein D	COG1276	[P]	Inorganic ion transport and metabolism	KO:K07245===pcoD===copper resistance protein D	-1.54433
Ga0077592_1045172	Ga0077592_1045172	Uncharacterized conserved protein, DUF1330 family	COG5470	[S]	Function unknown	0	-1.54329
Ga0077592_106540	Ga0077592_106540	amino acid/amide ABC transporter membrane protein 2, HAAT family	COG4177	[E]	Amino acid transport and metabolism	KO:K01998===livM===branched-chain amino acid transport system permease protein	-1.54041
Ga0077592_101272	Ga0077592_101272	circadian clock protein KaiC	COG0467	[T]	Signal transduction mechanisms	KO:K08482===kaiC===circadian clock protein KaiC	-1.54037
Ga0077592_101360	Ga0077592_101360	uncharacterized domain 1-containing protein	COG2050	[Q]	Secondary metabolites biosynthesis, transport, and catabolism	0	-1.53686
Ga0077592_11067	Ga0077592_11067	transcriptional regulator, AraC family with amidase-like domain	COG4977	[K]	Transcription	KO:K17736===cdhR===AraC family transcriptional regulator, carnitine catabolism transcriptional activator	-1.53522
Ga0077592_10378	Ga0077592_10378	starch synthase	COG0297	[G]	Carbohydrate transport and metabolism	KO:K00703===E2.4.1.21, glgA===starch synthase [EC:2.4.1.21]	-1.53388
Ga0077592_1003174	Ga0077592_1003174	Protein of unknown function (DUF3460)				0	-1.53125
Ga0077592_1072104	Ga0077592_1072104	hypothetical protein				0	-1.52988
Ga0077592_103273	frc_1	formyl-CoA transferase	COG1804	[I]	Lipid transport and metabolism	KO:K07749===frc===formyl-CoA transferase [EC:2.8.3.16]	-1.52407
Ga0077592_10459	Ga0077592_10459	xanthine dehydrogenase YagS FAD-binding subunit	COG1319	[C]	Energy production and conversion	KO:K11178===yagS===xanthine dehydrogenase YagS FAD-binding subunit [EC:1.17.1.4]	-1.52233
Ga0077592_1085108	Ga0077592_1085108	pilus assembly protein CpaE	COG4963	[W]	Extracellular structures	KO:K02282===cpaE, tadZ===pilus assembly protein CpaE	-1.51904
Ga0077592_1084128	Ga0077592_1084128	conserved hypothetical protein				0	-1.51859
Ga0077592_11197	dcd	dCTP deaminase	COG0717	[F]	Nucleotide transport and metabolism	KO:K01494===dcd===dCTP deaminase [EC:3.5.4.13]	-1.51819
Ga0077592_113427	Ga0077592_113427	high-affinity iron transporter	COG0672	[P]	Inorganic ion transport and metabolism	KO:K07243===FTR, FTH1, efeU===high-affinity iron transporter	-1.51371
Ga0077592_1016235	minE	cell division topological specificity factor MinE	COG0851	[D]	Cell cycle control, cell division, chromosome partitioning	KO:K03608===minE===cell division topological specificity factor	-1.51243
Ga0077592_11186	Ga0077592_11186	amino acid/amide ABC transporter membrane protein 1, HAAT family	COG0559	[E]	Amino acid transport and metabolism	KO:K01997===livH===branched-chain amino acid transport system permease protein	-1.51224
Ga0077592_104595	Ga0077592_104595	hypothetical protein				0	-1.5111
Ga0077592_10535	Ga0077592_10535	6-phosphogluconolactonase, cycloisomerase 2 family	COG2706	[G]	Carbohydrate transport and metabolism	0	-1.51027
Ga0077592_104357	Ga0077592_104357	monosaccharide ABC transporter membrane protein, CUT2 family	COG1172	[G]	Carbohydrate transport and metabolism	KO:K10560===rhaP===rhamnose transport system permease protein	-1.50964
Ga0077592_11539	Ga0077592_11539	sodium/proton antiporter, CPA1 family	COG0025	[P]	Inorganic ion transport and metabolism	KO:K03316===TC.CPA1===monovalent cation:H+ antiporter, CPA1 family	-1.50633
Ga0077592_1115185	lysR_66	DNA-binding transcriptional regulator, LysR family	COG0583	[K]	Transcription	0	-1.50544
Ga0077592_111560	Ga0077592_111560	MFS transporter, OFA family, oxalate/formate antiporter	COG2223	[P]	Inorganic ion transport and metabolism	KO:K08177===oxlT===MFS transporter, OFA family, oxalate/formate antiporter	-1.50479
Ga0077592_1003210	Ga0077592_1003210	Cupin-like domain-containing protein				0	-1.50361
Ga0077592_1003104	Ga0077592_1003104	amidohydrolase, PncC family	COG1546	[H]	Coenzyme transport and metabolism	0	-1.50252
Ga0077592_100524	Ga0077592_100524	Outer membrane protein (porin)	COG3203	[M]	Cell wall/membrane/envelope biogenesis	0	-1.50144
