# Supplementary material for: Transcriptional analysis reveals the metabolic state of Burkholderia zhejiangensis CEIB S4-3 during methyl parathion degradation
Source: PeerJ. 2019 Apr 24;7:e6822. doi: 10.7717/peerj.6822 (PMC6486813; doi:10.7717/peerj.6822)
Supplement: Supplemental Information 3 — For the determination of DEGs at the time 9 h without MP, a fold change analysis was carry out, the genes with differential expression profile were those that showed values of ±1.5 (p-value < 0.05). Data were used to construct Table 1 and Figs. 3–6. [file peerj-07-6822-s003.xlsx]

## Sheet: Time nine hours without MP
Table S3. DEGs at the time nine hours without MP
Locus_tag	Name	Function	COG	ID	Functional category	KO	log2 Fold Change
Ga0077592_105912	Ga0077592_105912	hypothetical protein				0	1.50255
Ga0077592_110913	Ga0077592_110913	Uncharacterized membrane protein	COG3671	[S]	Function unknown	0	1.50312
Ga0077592_10975	Ga0077592_10975	hypothetical protein				0	1.50319
Ga0077592_1119113	Ga0077592_1119113	metallophosphoesterase, DNA ligase-associated	COG1407	[R]	General function prediction only	0	1.5041
Ga0077592_1043180	Ga0077592_1043180	cation diffusion facilitator family transporter	COG0053	[P]	Inorganic ion transport and metabolism	0	1.50475
Ga0077592_1097245	Ga0077592_1097245	hypothetical protein				0	1.50621
Ga0077592_1043234	Ga0077592_1043234	hypothetical protein				0	1.50636
Ga0077592_11053	ispF	2-C-methyl-D-erythritol 2,4-cyclodiphosphate synthase	COG0245	[I]	Lipid transport and metabolism	KO:K01770===ispF===2-C-methyl-D-erythritol 2,4-cyclodiphosphate synthase [EC:4.6.1.12]	1.50828
Ga0077592_111014	Ga0077592_111014	RES domain-containing protein				0	1.50837
Ga0077592_108457	Ga0077592_108457	UPF0176 protein	COG1054	[R]	General function prediction only	KO:K07146===K07146===UPF0176 protein	1.51139
Ga0077592_1016188	Ga0077592_1016188	carboxymethylenebutenolidase	COG0412	[Q]	Secondary metabolites biosynthesis, transport, and catabolism	KO:K01061===E3.1.1.45===carboxymethylenebutenolidase [EC:3.1.1.45]	1.51389
Ga0077592_101285	Ga0077592_101285	amino acid ABC transporter substrate-binding protein, PAAT family	COG083	[E]	Amino acid transport and metabolism	KO:K02030===ABC.PA.S===polar amino acid transport system substrate-binding protein	1.51438
Ga0077592_10459	Ga0077592_10459	xanthine dehydrogenase YagS FAD-binding subunit	COG1319	[C]	Energy production and conversion	KO:K11178===yagS===xanthine dehydrogenase YagS FAD-binding subunit [EC:1.17.1.4]	1.51457
Ga0077592_10247	Ga0077592_10247	hypothetical protein				0	1.51569
Ga0077592_1045550	Ga0077592_1045550	hypothetical protein				0	1.51657
Ga0077592_109278	Ga0077592_109278	hypothetical protein				0	1.51784
Ga0077592_11152	Ga0077592_11152	Transmembrane transcriptional regulator (anti-sigma factor RsiW)	COG5662	[K]	Transcription	0	1.51828
Ga0077592_11058	Ga0077592_11058	hypothetical protein				0	1.51917
Ga0077592_10544	Ga0077592_10544	CopG-like RHH_1 or ribbon-helix-helix domain-containing protein, RHH_5				0	1.51932
Ga0077592_11343	Ga0077592_11343	DNA-binding transcriptional regulator, LysR family	COG0583	[K]	Transcription	0	1.51939
Ga0077592_105665	ate	arginine-tRNA-protein transferase	COG2935	[O]	Post-translational modification, protein turnover, and chaperones	KO:K00685===ATE1, ate1===arginine-tRNA-protein transferase [EC:2.3.2.8]	1.52114
Ga0077592_101357	Ga0077592_101357	L-fuconolactonase	COG3618	[R]	General function prediction only	KO:K07046===K07046===L-fuconolactonase [EC:3.1.1.-]	1.52175
Ga0077592_1154155	Ga0077592_1154155	Barstar (barnase inhibitor)				0	1.52288
Ga0077592_11537	Ga0077592_11537	hypothetical protein				0	1.52337
Ga0077592_101686	Ga0077592_101686	Glycosyltransferase involved in cell wall bisynthesis	COG0463	[M]	Cell wall/membrane/envelope biogenesis	0	1.52355
Ga0077592_1045317	Ga0077592_1045317	transcriptional regulator, LacI family	COG1609	[K]	Transcription	KO:K02529===lacI, galR===LacI family transcriptional regulator	1.52374
Ga0077592_108499	Ga0077592_108499	hypothetical protein				0	1.52574
Ga0077592_1073246	Ga0077592_1073246	Predicted PurR-regulated permease PerM	COG0628	[R]	General function prediction only	0	1.52735
Ga0077592_104212	Ga0077592_104212	NAD(P)-dependent dehydrogenase, short-chain alcohol dehydrogenase family	COG1028	[R]	General function prediction only	0	1.52746
Ga0077592_10659	Ga0077592_10659	hypothetical protein	COG5591	[S]	Function unknown	0	1.52825
Ga0077592_11402	infC	bacterial translation initiation factor 3 (bIF-3)	COG0290	[J]	Translation, ribosomal structure and biogenesis	KO:K02520===infC, MTIF3===translation initiation factor IF-3	1.52955
Ga0077592_102611	Ga0077592_102611	Uncharacterized conserved protein, DUF427 family	COG2343	[S]	Function unknown	0	1.53192
Ga0077592_1073225	ilvA	threonine dehydratase	COG1171	[E]	Amino acid transport and metabolism	KO:K01754===E4.3.1.19, ilvA, tdcB===threonine dehydratase [EC:4.3.1.19]	1.53199
Ga0077592_104355	Ga0077592_104355	Predicted metal-dependent hydrolase, TIM-barrel fold	COG3618	[R]	General function prediction only	0	1.53216
Ga0077592_100521	Ga0077592_100521	Predicted amidohydrolase	COG0388	[R]	General function prediction only	0	1.5348
Ga0077592_108521	Ga0077592_108521	Metal-dependent hydrolase, endonuclease/exonuclease/phosphatase family	COG3568	[R]	General function prediction only	0	1.53518
Ga0077592_112342	Ga0077592_112342	Protein of unknown function (DUF2946)				0	1.53571
Ga0077592_111839	pstA	phosphate ABC transporter membrane protein 2, PhoT family	COG0581	[P]	Inorganic ion transport and metabolism	KO:K02038===pstA===phosphate transport system permease protein	1.53629
Ga0077592_114085	Ga0077592_114085	Ribosome association toxin PasT (RatA) of the RatAB toxin-antitoxin module	COG2867	[J]	Translation, ribosomal structure and biogenesis	0	1.53632
Ga0077592_10373	Ga0077592_10373	maltooligosyl trehalose hydrolase	COG0296	[G]	Carbohydrate transport and metabolism	KO:K01236===treZ, glgZ===maltooligosyltrehalose trehalohydrolase [EC:3.2.1.141]	1.5379
Ga0077592_1073482	Ga0077592_1073482	uncharacterized domain 1-containing protein	COG2050	[Q]	Secondary metabolites biosynthesis, transport, and catabolism	0	1.53804
Ga0077592_10265	Ga0077592_10265	amino acid/polyamine/organocation transporter, APC superfamily	COG0531	[E]	Amino acid transport and metabolism	KO:K03294===TC.APA===basic amino acid/polyamine antiporter, APA family	1.5386
Ga0077592_106463	Ga0077592_106463	Predicted chitinase	COG3179	[R]	General function prediction only	0	1.53979
Ga0077592_1118141	Ga0077592_1118141	ribosome-associated protein	COG3028	[J]	Translation, ribosomal structure and biogenesis	KO:K09889===yjgA===ribosome-associated protein	1.54024
Ga0077592_104230	Ga0077592_104230	manganese transport protein	COG1914	[P]	Inorganic ion transport and metabolism	KO:K03322===mntH===manganese transport protein	1.54027
Ga0077592_1073127	Ga0077592_1073127	hypothetical protein				0	1.54179
Ga0077592_104391	Ga0077592_104391	hypothetical protein				0	1.54188
Ga0077592_1085108	Ga0077592_1085108	pilus assembly protein CpaE	COG4963	[W]	Extracellular structures	KO:K02282===cpaE, tadZ===pilus assembly protein CpaE	1.5453
Ga0077592_111075	Ga0077592_111075	hypothetical protein				0	1.54753
Ga0077592_1097203	Ga0077592_1097203	Peptidoglycan biosynthesis protein MviN/MurJ, putative lipid II flippase	COG0728	[M]	Cell wall/membrane/envelope biogenesis	0	1.55005
Ga0077592_1016147	Ga0077592_1016147	Predicted NAD/FAD-binding protein	COG2907	[R]	General function prediction only	0	1.55007
Ga0077592_111015	Ga0077592_111015	hypothetical protein				0	1.55039
Ga0077592_112122	Ga0077592_112122	Cellulose synthase subunit D				0	1.55118
Ga0077592_112172	Ga0077592_112172	DNA-binding transcriptional regulator, LysR family	COG0583	[K]	Transcription	0	1.55201
Ga0077592_10847	Ga0077592_10847	protein of unknown function DUF29				0	1.55413
Ga0077592_1043225	Ga0077592_1043225	DNA-binding protein H-NS	COG2916	[K]	Transcription	KO:K03746===hns===DNA-binding protein H-NS	1.55474
Ga0077592_109626	yggX	Fe-S cluster biosynthesis and repair protein YggX	COG2924	[P]	Inorganic ion transport and metabolism	0	1.55943
Ga0077592_1045551	Ga0077592_1045551	hypothetical protein				0	1.55954
Ga0077592_10371	Ga0077592_10371	maltooligosyl trehalose synthase	COG3280	[G]	Carbohydrate transport and metabolism	KO:K06044===treY, glgY===(1->4)-alpha-D-glucan 1-alpha-D-glucosylmutase [EC:5.4.99.15]	1.56026
Ga0077592_1045381	Ga0077592_1045381	carbonic anhydrase	COG0288	[P]	Inorganic ion transport and metabolism	KO:K01673===cynT, can===carbonic anhydrase [EC:4.2.1.1]	1.5645
Ga0077592_10378	Ga0077592_10378	starch synthase	COG0297	[G]	Carbohydrate transport and metabolism	KO:K00703===E2.4.1.21, glgA===starch synthase [EC:2.4.1.21]	1.56529
Ga0077592_104320	Ga0077592_104320	two component heavy metal response transcriptional regulator, winged helix family	COG0745	[T]	Signal transduction mechanisms	KO:K07665===cusR, copR, silR===two-component system, OmpR family, copper resistance phosphate regulon response regulator CusR	1.56562
Ga0077592_1092111	Ga0077592_1092111	hypothetical protein				0	1.5682
Ga0077592_1003116	Ga0077592_1003116	Thiosulfate reductase cytochrome b subunit	COG4117	[P]	Inorganic ion transport and metabolism	0	1.56874
Ga0077592_1073400	aceK	isocitrate dehydrogenase kinase/phosphatase	COG4579	[T]	Signal transduction mechanisms	KO:K00906===aceK===isocitrate dehydrogenase kinase/phosphatase [EC:2.7.11.5 3.1.3.-]	1.56876
Ga0077592_102318	virB5	type IV secretion system protein VirB5				KO:K03200===virB5, lvhB5===type IV secretion system protein VirB5	1.57054
Ga0077592_1016174	Ga0077592_1016174	Predicted polyphosphate- or ATP-dependent NAD kinase	COG3199	[F]	Nucleotide transport and metabolism	0	1.57114
Ga0077592_1045292	marR_2	DNA-binding transcriptional regulator, MarR family	COG1846	[K]	Transcription	0	1.57287
Ga0077592_105866	Ga0077592_105866	sulfonate transport system substrate-binding protein	COG0715	[P]	Inorganic ion transport and metabolism	KO:K15553===ssuA===sulfonate transport system substrate-binding protein	1.57332
Ga0077592_1056141	Ga0077592_1056141	protein of unknown function (DUF305)				0	1.5743
Ga0077592_1045510	Ga0077592_1045510	PAS domain-containing protein				0	1.57709
Ga0077592_109221	Ga0077592_109221	copper resistance protein B	COG3667	[P]	Inorganic ion transport and metabolism	KO:K07233===pcoB, copB===copper resistance protein B	1.5794
Ga0077592_101236	Ga0077592_101236	Formate/nitrite transporter FocA, FNT family	COG2116	[P]	Inorganic ion transport and metabolism	0	1.58035
Ga0077592_112533	Ga0077592_112533	Threonine/homoserine efflux transporter RhtA	COG5006	[E]	Amino acid transport and metabolism	0	1.58231
Ga0077592_103261	Ga0077592_103261	hypothetical protein				0	1.58299
Ga0077592_105112	Ga0077592_105112	Thiol-disulfide isomerase or thioredoxin	COG0526	[O]	Post-translational modification, protein turnover, and chaperones	0	1.5831
Ga0077592_1085105	Ga0077592_1085105	pilus assembly protein CpaB	COG3745	[W]	Extracellular structures	KO:K02279===cpaB, rcpC===pilus assembly protein CpaB	1.58368
Ga0077592_111831	sixA	phosphohistidine phosphatase	COG2062	[T]	Signal transduction mechanisms	KO:K08296===sixA===phosphohistidine phosphatase [EC:3.1.3.-]	1.58455
Ga0077592_103749	dnaG	DNA primase	COG0358	[L]	Replication, recombination and repair	KO:K02316===dnaG===DNA primase [EC:2.7.7.-]	1.58457
Ga0077592_1003264	Ga0077592_1003264	DNA-binding transcriptional regulator, AcrR family	COG1309	[K]	Transcription	0	1.58579
Ga0077592_113495	Ga0077592_113495	hypothetical protein	COG4323	[S]	Function unknown	0	1.58686
Ga0077592_111055	Ga0077592_111055	hypothetical protein				0	1.58688
Ga0077592_1073261	Ga0077592_1073261	UPF0042 nucleotide-binding protein	COG1660	[T]	Signal transduction mechanisms	KO:K06958===rapZ===RNase adapter protein RapZ	1.58787
Ga0077592_103756	Ga0077592_103756	DNA-binding transcriptional regulator, IclR family	COG1414	[K]	Transcription	0	1.58981
Ga0077592_103423	Ga0077592_103423	DNA-binding protein H-NS	COG2916	[K]	Transcription	0	1.59065
Ga0077592_105869	Ga0077592_105869	Acetyl esterase/lipase	COG0657	[I]	Lipid transport and metabolism	0	1.59457
Ga0077592_11236	Ga0077592_11236	NAD(P)-dependent dehydrogenase, short-chain alcohol dehydrogenase family	COG1028	[R]	General function prediction only	0	1.59934
Ga0077592_112155	Ga0077592_112155	Zinc carboxypeptidase				0	1.59971
Ga0077592_101356	Ga0077592_101356	D-threo-aldose 1-dehydrogenase	COG0667	[R]	General function prediction only	KO:K00064===E1.1.1.122===D-threo-aldose 1-dehydrogenase [EC:1.1.1.122]	1.60112
Ga0077592_101644	Ga0077592_101644	hypothetical protein				0	1.60154
Ga0077592_11348	Ga0077592_11348	hypothetical protein				0	1.60371
Ga0077592_10543	Ga0077592_10543	phage/plasmid-like protein TIGR03299				0	1.60558
Ga0077592_105313	Ga0077592_105313	Permuted papain-like amidase enzyme, YaeF/YiiX, C92 family				0	1.60758
Ga0077592_101640	Ga0077592_101640	Predicted dehydrogenase	COG0673	[R]	General function prediction only	0	1.60994
Ga0077592_1045481	Ga0077592_1045481	hypothetical protein				0	1.61108
Ga0077592_10372	Ga0077592_10372	4-alpha-glucanotransferase	COG1640	[G]	Carbohydrate transport and metabolism	KO:K00705===malQ===4-alpha-glucanotransferase [EC:2.4.1.25]	1.61411
Ga0077592_10334	Ga0077592_10334	thioredoxin reductase (NADPH)	COG0492	[O]	Post-translational modification, protein turnover, and chaperones	KO:K00384===trxB===thioredoxin reductase (NADPH) [EC:1.8.1.9]	1.61538
Ga0077592_108588	Ga0077592_108588	hypothetical protein				0	1.61771
Ga0077592_1045175	Ga0077592_1045175	Predicted metal-dependent hydrolase, TIM-barrel fold	COG3618	[R]	General function prediction only	0	1.61917
Ga0077592_1073312	Ga0077592_1073312	Rhodanese-related sulfurtransferase	COG0607	[P]	Inorganic ion transport and metabolism	0	1.61983
Ga0077592_108448	rlmH	23S rRNA (pseudouridine1915-N3)-methyltransferase	COG1576	[J]	Translation, ribosomal structure and biogenesis	KO:K00783===rlmH===23S rRNA (pseudouridine1915-N3)-methyltransferase [EC:2.1.1.177]	1.62111
Ga0077592_11492	Ga0077592_11492	hypothetical protein				0	1.62294
Ga0077592_1065122	Ga0077592_1065122	Glyoxylase, beta-lactamase superfamily II	COG0491	[R]	General function prediction only	0	1.62316
Ga0077592_104349	Ga0077592_104349	3-oxoacyl-[acyl-carrier protein] reductase	COG1028	[R]	General function prediction only	KO:K00059===fabG===3-oxoacyl-[acyl-carrier protein] reductase [EC:1.1.1.100]	1.62889
Ga0077592_108529	Ga0077592_108529	putative proteasome-type protease	COG3484	[O]	Post-translational modification, protein turnover, and chaperones	KO:K07395===K07395===putative proteasome-type protease	1.62922
Ga0077592_115357	Ga0077592_115357	hypothetical protein				0	1.63033
Ga0077592_1073481	Ga0077592_1073481	Patatin-like phospholipase				0	1.63283
Ga0077592_11023	Ga0077592_11023	Uncharacterized conserved protein YecE, DUF72 family	COG1801	[S]	Function unknown	0	1.6331
Ga0077592_101110	Ga0077592_101110	Type VI secretion protein, EvpB/VC_A0108, tail sheath				KO:K11900===impC===type VI secretion system protein ImpC	1.63402
Ga0077592_104361	Ga0077592_104361	hypothetical protein				0	1.63417
Ga0077592_10531	Ga0077592_10531	hypothetical protein				0	1.63471
Ga0077592_113711	Ga0077592_113711	Transglutaminase-like enzyme, putative cysteine protease	COG1305	[O]	Post-translational modification, protein turnover, and chaperones	0	1.63542
Ga0077592_100522	Ga0077592_100522	4,5-dihydroxyphthalate decarboxylase				KO:K04102===pht5===4,5-dihydroxyphthalate decarboxylase [EC:4.1.1.55]	1.63571
Ga0077592_103523	Ga0077592_103523	L-arabinose 1- dehydrogenase	COG0673	[R]	General function prediction only	KO:K13873===araA===L-arabinose 1-dehydrogenase [EC:1.1.1.376]	1.63638
Ga0077592_100624	Ga0077592_100624	hypothetical protein				0	1.63656
Ga0077592_1073355	iclR_8	DNA-binding transcriptional regulator, IclR family	COG1414	[K]	Transcription	0	1.63814
Ga0077592_11328	Ga0077592_11328	cysteine synthase	COG0031	[E]	Amino acid transport and metabolism	KO:K12339===cysM===cysteine synthase B [EC:2.5.1.47]	1.63846
Ga0077592_102555	pqqE	pyrroloquinoline quinone biosynthesis protein E	COG0535	[R]	General function prediction only	KO:K06139===pqqE===pyrroloquinoline quinone biosynthesis protein E	1.63912
Ga0077592_115347	Ga0077592_115347	protein of unknown function (DUF4148)				0	1.64077
Ga0077592_108571	Ga0077592_108571	sec-independent protein translocase protein TatA				KO:K03116===tatA===sec-independent protein translocase protein TatA	1.64113
Ga0077592_1016246	Ga0077592_1016246	hypothetical protein				0	1.64319
Ga0077592_11108	Ga0077592_11108	hypothetical protein				0	1.64348
Ga0077592_1097240	Ga0077592_1097240	hypothetical protein				0	1.64428
Ga0077592_111975	fkpB	FKBP-type peptidyl-prolyl cis-trans isomerase SlpA	COG1047	[O]	Post-translational modification, protein turnover, and chaperones	KO:K03774===slpA===FKBP-type peptidyl-prolyl cis-trans isomerase SlpA [EC:5.2.1.8]	1.64778
Ga0077592_100620	Ga0077592_100620	Transglycosylase SLT domain-containing protein				0	1.64815
Ga0077592_113228	Ga0077592_113228	hypothetical protein				0	1.64831
Ga0077592_1003287	Ga0077592_1003287	conserved hypothetical protein				0	1.6493
Ga0077592_1097249	Ga0077592_1097249	Protein of unknown function (DUF3563)				0	1.65097
Ga0077592_104510	Ga0077592_104510	xanthine dehydrogenase YagT iron-sulfur-binding subunit	COG2080	[C]	Energy production and conversion	KO:K13483===yagT===xanthine dehydrogenase YagT iron-sulfur-binding subunit	1.65183
Ga0077592_102559	Ga0077592_102559	cytochrome b561	COG3038	[C]	Energy production and conversion	KO:K12262===cybB===cytochrome b561	1.65244
Ga0077592_1045176	Ga0077592_1045176	Sugar phosphate permease	COG2271	[G]	Carbohydrate transport and metabolism	0	1.65244
Ga0077592_109776	Ga0077592_109776	putative DNA-invertase from lambdoid prophage Rac	COG1961	[L]	Replication, recombination and repair	KO:K14060===pinR===putative DNA-invertase from lambdoid prophage Rac	1.65302
Ga0077592_104120	BPSL3075	monothiol glutaredoxin	COG0278	[O]	Post-translational modification, protein turnover, and chaperones	KO:K07390===grxD, GLRX5===monothiol glutaredoxin	1.65681
Ga0077592_1003216	Ga0077592_1003216	outer membrane insertion C-terminal signal	COG3203	[M]	Cell wall/membrane/envelope biogenesis	0	1.65777
Ga0077592_1032143	Ga0077592_1032143	DNA-binding transcriptional regulator, FadR family	COG2186	[K]	Transcription	0	1.65901
Ga0077592_1115189	Ga0077592_1115189	serine protease, S1-C subfamily, contains C-terminal PDZ domain	COG0265	[O]	Post-translational modification, protein turnover, and chaperones	0	1.66255
Ga0077592_111543	Ga0077592_111543	Extensin-like protein C-terminus				0	1.66296
Ga0077592_1058110	Ga0077592_1058110	4-hydroxybenzoyl-CoA thioesterase	COG0824	[I]	Lipid transport and metabolism	KO:K01075===E3.1.2.23===4-hydroxybenzoyl-CoA thioesterase [EC:3.1.2.23]	1.66316
Ga0077592_100628	Ga0077592_100628	hypothetical protein				0	1.6633
Ga0077592_108249	Ga0077592_108249	glutathione S-transferase	COG0625	[O]	Post-translational modification, protein turnover, and chaperones	KO:K00799===GST, gst===glutathione S-transferase [EC:2.5.1.18]	1.66594
Ga0077592_108470	Ga0077592_108470	Glucoamylase (glucan-1,4-alpha-glucosidase), GH15 family	COG3387	[G]	Carbohydrate transport and metabolism	0	1.66618
Ga0077592_1045549	Ga0077592_1045549	hypothetical protein				0	1.66641
Ga0077592_10319	Ga0077592_10319	hypothetical protein	COG0300	[R]	General function prediction only	KO:K00540===E1.-.-.-===	1.66783
Ga0077592_1045319	Ga0077592_1045319	hypothetical protein				0	1.66969
Ga0077592_10353	Ga0077592_10353	hypothetical protein				0	1.67309
Ga0077592_1085107	Ga0077592_1085107	Pilus biogenesis CpaD protein (pilus_cpaD)				0	1.67329
Ga0077592_102323	Ga0077592_102323	RHH-type transcriptional regulator, rel operon repressor / antitoxin RelB				KO:K18918===relB===RHH-type transcriptional regulator, rel operon repressor / antitoxin RelB	1.67431
Ga0077592_109630	Ga0077592_109630	hypothetical protein				0	1.67521
Ga0077592_103711	Ga0077592_103711	Choline dehydrogenase	COG2303	[R]	General function prediction only	0	1.6772
Ga0077592_1097140	Ga0077592_1097140	D-alanyl-lipoteichoic acid acyltransferase DltB, MBOAT superfamily	COG1696	[M]	Cell wall/membrane/envelope biogenesis	0	1.67929
Ga0077592_1115216	Ga0077592_1115216	hypothetical protein	COG2358	[R]	General function prediction only	KO:K07080===K07080===uncharacterized protein	1.67959
Ga0077592_11539	Ga0077592_11539	sodium/proton antiporter, CPA1 family	COG0025	[P]	Inorganic ion transport and metabolism	KO:K03316===TC.CPA1===monovalent cation:H+ antiporter, CPA1 family	1.68117
Ga0077592_115433	Ga0077592_115433	deoxyribodipyrimidine photo-lyase	COG0415	[L]	Replication, recombination and repair	KO:K01669===phrB===deoxyribodipyrimidine photo-lyase [EC:4.1.99.3]	1.68132
Ga0077592_1045520	Ga0077592_1045520	hypothetical protein				0	1.68475
Ga0077592_101654	luxR_1	Two-component response regulator, FixJ family, consists of REC and HTH domains	COG4566	[T]	Signal transduction mechanisms	0	1.68479
Ga0077592_104939	hutU	urocanate hydratase	COG2987	[E]	Amino acid transport and metabolism	KO:K01712===hutU, UROC1===urocanate hydratase [EC:4.2.1.49]	1.68589
Ga0077592_111082	Ga0077592_111082	hypothetical protein				0	1.68975
Ga0077592_10955	Ga0077592_10955	hypothetical protein				0	1.68986
Ga0077592_103757	Ga0077592_103757	hypothetical protein				0	1.69383
Ga0077592_106544	BCAL0015	amino acid/amide ABC transporter ATP-binding protein 1, HAAT family	COG0411	[E]	Amino acid transport and metabolism	KO:K01995===livG===branched-chain amino acid transport system ATP-binding protein	1.69499
Ga0077592_104595	Ga0077592_104595	hypothetical protein				0	1.69591
Ga0077592_112148	Ga0077592_112148	nitrile hydratase				KO:K01721===E4.2.1.84===nitrile hydratase [EC:4.2.1.84]	1.69624
Ga0077592_109771	Ga0077592_109771	hypothetical protein				0	1.69822
Ga0077592_10258	Ga0077592_10258	Signal transduction histidine kinase	COG0642	[T]	Signal transduction mechanisms	0	1.69915
Ga0077592_100321	Ga0077592_100321	ribonuclease T1	COG4290	[F]	Nucleotide transport and metabolism	KO:K01167===E3.1.27.3===ribonuclease T1 [EC:3.1.27.3]	1.69956
Ga0077592_1010106	Ga0077592_1010106	Glycine zipper 2TM domain-containing protein				0	1.70487
Ga0077592_1045383	Ga0077592_1045383	Peptidoglycan/xylan/chitin deacetylase, PgdA/CDA1 family	COG0726	[G]	Carbohydrate transport and metabolism	0	1.70543
Ga0077592_104719	Ga0077592_104719	choline dehydrogenase	COG2303	[R]	General function prediction only	KO:K00108===betA, CHDH===choline dehydrogenase [EC:1.1.99.1]	1.70621
Ga0077592_1073329	dctA_1	aerobic C4-dicarboxylate transport protein	COG1301	[C]	Energy production and conversion	KO:K11103===dctA===aerobic C4-dicarboxylate transport protein	1.7068
Ga0077592_1073496	Ga0077592_1073496	hypothetical protein				0	1.70706
Ga0077592_104321	Ga0077592_104321	efflux transporter, outer membrane factor (OMF) lipoprotein, NodT family	COG1538	[M]	Cell wall/membrane/envelope biogenesis	0	1.70897
Ga0077592_111999	Ga0077592_111999	Uncharacterized protein, RmlC-like cupin domain	COG4101	[R]	General function prediction only	0	1.70951
Ga0077592_1073357	Ga0077592_1073357	3-oxoadipate enol-lactonase	COG0596	[H]	Coenzyme transport and metabolism	KO:K01055===pcaD===3-oxoadipate enol-lactonase [EC:3.1.1.24]	1.71061
Ga0077592_109774	Ga0077592_109774	two-component system, chemotaxis family, response regulator CheB				KO:K03412===cheB===two-component system, chemotaxis family, response regulator CheB [EC:3.1.1.61]	1.71175
Ga0077592_109722	trpF	phosphoribosylanthranilate isomerase	COG0135	[E]	Amino acid transport and metabolism	KO:K01817===trpF===phosphoribosylanthranilate isomerase [EC:5.3.1.24]	1.71422
Ga0077592_109751	Ga0077592_109751	Protein of unknown function (DUF3022)				0	1.7143
Ga0077592_1118155	asnC_9	transcriptional regulator, AsnC family	COG1522	[K]	Transcription	KO:K03719===lrp===Lrp/AsnC family transcriptional regulator, leucine-responsive regulatory protein	1.71564
Ga0077592_1045322	Ga0077592_1045322	Low affinity Fe/Cu permease	COG5478	[P]	Inorganic ion transport and metabolism	0	1.71607
Ga0077592_11055	BPSL2096	peroxiredoxin (alkyl hydroperoxide reductase subunit C)	COG0450	[V]	Defense mechanisms	KO:K03386===E1.11.1.15, PRDX, ahpC===peroxiredoxin (alkyl hydroperoxide reductase subunit C) [EC:1.11.1.15]	1.7168
Ga0077592_100380	Ga0077592_100380	hypothetical protein				0	1.71966
Ga0077592_103791	Ga0077592_103791	MFS transporter, OFA family, oxalate/formate antiporter	COG2223	[P]	Inorganic ion transport and metabolism	KO:K08177===oxlT===MFS transporter, OFA family, oxalate/formate antiporter	1.7202
Ga0077592_1119111	Ga0077592_1119111	DNA ligase-1	COG1793	[L]	Replication, recombination and repair	KO:K10747===LIG1===DNA ligase 1 [EC:6.5.1.1 6.5.1.6 6.5.1.7]	1.72083
Ga0077592_112144	Ga0077592_112144	hypothetical protein	COG1451	[R]	General function prediction only	KO:K07043===K07043===uncharacterized protein	1.72155
Ga0077592_111885	mucB	sigma E regulatory protein, MucB/RseB	COG3026	[T]	Signal transduction mechanisms	KO:K03598===rseB===sigma-E factor negative regulatory protein RseB	1.72261
Ga0077592_1085103	Ga0077592_1085103	pilus assembly protein Flp/PilA	COG3847	[W]	Extracellular structures	KO:K02651===flp, pilA===pilus assembly protein Flp/PilA	1.72442
Ga0077592_106510	Ga0077592_106510	Cytochrome b	COG3658	[C]	Energy production and conversion	0	1.72638
Ga0077592_113452	Ga0077592_113452	Esterase-like activity of phytase				0	1.72708
Ga0077592_1072115	Ga0077592_1072115	NADH dehydrogenase	COG1252	[C]	Energy production and conversion	KO:K03885===ndh===NADH dehydrogenase [EC:1.6.99.3]	1.73048
Ga0077592_1073317	ptsH	phosphocarrier protein	COG1925	[G]	Carbohydrate transport and metabolism	KO:K11189===PTS-HPR===phosphocarrier protein	1.73082
Ga0077592_1043134	Ga0077592_1043134	glutathione S-transferase	COG0625	[O]	Post-translational modification, protein turnover, and chaperones	KO:K00799===GST, gst===glutathione S-transferase [EC:2.5.1.18]	1.73097
Ga0077592_112162	Ga0077592_112162	Molecular chaperone IbpA, HSP20 family	COG0071	[O]	Post-translational modification, protein turnover, and chaperones	0	1.73353
Ga0077592_101371	araC_4	Transcriptional regulator GlxA family, contains an amidase domain and an AraC-type DNA-binding HTH domain	COG4977	[K]	Transcription	0	1.73402
Ga0077592_110916	hisF	imidazole glycerol phosphate synthase subunit hisF	COG0107	[E]	Amino acid transport and metabolism	KO:K02500===hisF===cyclase [EC:4.1.3.-]	1.73465
Ga0077592_1016124	Ga0077592_1016124	Bacteriophytochrome (light-regulated signal transduction histidine kinase)	COG4251	[T]	Signal transduction mechanisms	0	1.7355
Ga0077592_1043212	araC_7	AraC-type DNA-binding protein	COG2207	[K]	Transcription	0	1.73645
Ga0077592_104319	Ga0077592_104319	two-component system, OmpR family, heavy metal sensor histidine kinase CusS	COG0642	[T]	Signal transduction mechanisms	KO:K07644===cusS, copS, silS===two-component system, OmpR family, heavy metal sensor histidine kinase CusS [EC:2.7.13.3]	1.7367
Ga0077592_100322	Ga0077592_100322	Phasin protein				0	1.73692
Ga0077592_102550	Ga0077592_102550	Protein of unknown function (DUF2380)				0	1.73972
Ga0077592_106462	Ga0077592_106462	hypothetical protein				0	1.74039
Ga0077592_104221	Ga0077592_104221	Small Multidrug Resistance protein				0	1.74296
Ga0077592_1043226	Ga0077592_1043226	Catechol 2,3-dioxygenase	COG0346	[Q]	Secondary metabolites biosynthesis, transport, and catabolism	0	1.74329
Ga0077592_109018	Ga0077592_109018	hypothetical protein				0	1.74395
Ga0077592_1032203	Ga0077592_1032203	hypothetical protein				0	1.74672
Ga0077592_104723	Ga0077592_104723	Nitroreductase	COG0778	[C]	Energy production and conversion	0	1.74806
Ga0077592_100524	Ga0077592_100524	Outer membrane protein (porin)	COG3203	[M]	Cell wall/membrane/envelope biogenesis	0	1.74896
Ga0077592_1154156	Ga0077592_1154156	ribonuclease T1				KO:K01167===E3.1.27.3===ribonuclease T1 [EC:3.1.27.3]	1.75157
Ga0077592_1016242	Ga0077592_1016242	hypothetical protein				0	1.75349
Ga0077592_103410	Ga0077592_103410	MerR HTH family regulatory protein				0	1.75384
Ga0077592_114237	Ga0077592_114237	Mg2+ and Co2+ transporter CorB, contains DUF21, CBS pair, and CorC-HlyC domains	COG4536	[P]	Inorganic ion transport and metabolism	0	1.75719
Ga0077592_11511	Ga0077592_11511	Nucleoid-associated protein YgaU, contains BON and LysM domains	COG1652	[S]	Function unknown	0	1.75779
Ga0077592_1065114	Ga0077592_1065114	hypothetical protein				0	1.7604
Ga0077592_104712	Ga0077592_104712	DNA-binding transcriptional regulator, LysR family	COG0583	[K]	Transcription	0	1.76151
Ga0077592_1073110	corC	magnesium and cobalt transporter	COG4535	[P]	Inorganic ion transport and metabolism	KO:K06189===corC===magnesium and cobalt transporter	1.76228
Ga0077592_111836	phoB	two component transcriptional regulator, winged helix family	COG0745	[T]	Signal transduction mechanisms	KO:K07657===phoB===two-component system, OmpR family, phosphate regulon response regulator PhoB	1.76267
Ga0077592_1003356	Ga0077592_1003356	hypothetical protein				0	1.76278
Ga0077592_111210	Ga0077592_111210	outer membrane protein, cobalt-zinc-cadmium efflux system	COG1538	[M]	Cell wall/membrane/envelope biogenesis	KO:K15725===czcC===outer membrane protein, cobalt-zinc-cadmium efflux system	1.76724
Ga0077592_109794	Ga0077592_109794	Pimeloyl-ACP methyl ester carboxylesterase	COG0596	[H]	Coenzyme transport and metabolism	0	1.76827
Ga0077592_105632	surE_1	5'-nucleotidase /3'-nucleotidase /exopolyphosphatase	COG0496	[L]	Replication, recombination and repair	KO:K03787===surE===5'-nucleotidase [EC:3.1.3.5]	1.77045
Ga0077592_112830	aroQ_2	3-dehydroquinate dehydratase	COG0757	[E]	Amino acid transport and metabolism	KO:K03786===aroQ, qutE===3-dehydroquinate dehydratase II [EC:4.2.1.10]	1.77103
Ga0077592_112521	Ga0077592_112521	filamentous hemagglutinin family N-terminal domain-containing protein				0	1.77303
Ga0077592_1043227	osmC_1	peroxiredoxin, Ohr subfamily	COG1764	[V]	Defense mechanisms	0	1.77656
Ga0077592_112512	Ga0077592_112512	putative regulatory protein, FmdB family				0	1.77709
Ga0077592_112176	Ga0077592_112176	hypothetical protein				0	1.78087
Ga0077592_1010123	Ga0077592_1010123	hypothetical protein				0	1.78201
Ga0077592_1043128	Ga0077592_1043128	Ubiquinone/menaquinone biosynthesis C-methylase UbiE	COG2226	[H]	Coenzyme transport and metabolism	0	1.78338
Ga0077592_1043220	Ga0077592_1043220	2-oxo-4-hydroxy-4-carboxy-5-ureidoimidazoline decarboxylase	COG3195	[F]	Nucleotide transport and metabolism	KO:K13485===PRHOXNB, URAD===2-oxo-4-hydroxy-4-carboxy-5-ureidoimidazoline decarboxylase [EC:4.1.1.97]	1.78349
Ga0077592_10925	Ga0077592_10925	manganese transport protein	COG1914	[P]	Inorganic ion transport and metabolism	KO:K03322===mntH===manganese transport protein	1.78378
Ga0077592_1016236	Ga0077592_1016236	hypothetical protein				0	1.78452
Ga0077592_10892	Ga0077592_10892	hypothetical protein	COG2457	[S]	Function unknown	KO:K09154===K09154===uncharacterized protein	1.78494
Ga0077592_112336	Ga0077592_112336	cystathionine gamma-synthase	COG2873	[E]	Amino acid transport and metabolism	KO:K01740===E2.5.1.49, metY===O-acetylhomoserine (thiol)-lyase [EC:2.5.1.49]	1.78562
Ga0077592_113438	Ga0077592_113438	bacterioferritin-associated ferredoxin	COG2906	[P]	Inorganic ion transport and metabolism	KO:K02192===bfd===bacterioferritin-associated ferredoxin	1.78703
Ga0077592_1003128	Ga0077592_1003128	Superfamily II DNA and RNA helicase	COG0513	[L]	Replication, recombination and repair	0	1.78714
Ga0077592_114229	Ga0077592_114229	hypothetical protein	COG3024	[L]	Replication, recombination and repair	KO:K09862===K09862===uncharacterized protein	1.78879
Ga0077592_1084103	Ga0077592_1084103	hypothetical protein				0	1.79371
Ga0077592_105846	Ga0077592_105846	alcohol dehydrogenase	COG1063	[E]	Amino acid transport and metabolism	KO:K18369===adh2===alcohol dehydrogenase [EC:1.1.1.-]	1.79486
Ga0077592_109793	BPSS0898	Cupin domain-containing protein				0	1.7955
Ga0077592_1037128	Ga0077592_1037128	hypothetical protein	COG0666	[T]	Signal transduction mechanisms	KO:K06867===K06867===uncharacterized protein	1.79631
Ga0077592_103532	Ga0077592_103532	Helix-turn-helix domain-containing protein				0	1.79652
Ga0077592_104342	Ga0077592_104342	glutathione S-transferase	COG0625	[O]	Post-translational modification, protein turnover, and chaperones	KO:K00799===GST, gst===glutathione S-transferase [EC:2.5.1.18]	1.79664
Ga0077592_105692	Ga0077592_105692	hypothetical protein				0	1.79751
Ga0077592_11288	maoC_3	Acyl dehydratase	COG2030	[I]	Lipid transport and metabolism	0	1.79855
Ga0077592_104228	Ga0077592_104228	hypothetical protein				KO:K06938===K06938===uncharacterized protein	1.80147
Ga0077592_1097204	Ga0077592_1097204	serine O-acetyltransferase	COG1045	[E]	Amino acid transport and metabolism	KO:K00640===cysE===serine O-acetyltransferase [EC:2.3.1.30]	1.80202
Ga0077592_1084118	tetR_11	DNA-binding transcriptional regulator, AcrR family	COG1309	[K]	Transcription	0	1.80245
Ga0077592_113497	Ga0077592_113497	O-acetylhomoserine sulfhydrylase	COG2873	[E]	Amino acid transport and metabolism	KO:K01740===E2.5.1.49, metY===O-acetylhomoserine (thiol)-lyase [EC:2.5.1.49]	1.80357
Ga0077592_108479	Ga0077592_108479	Protein N-acetyltransferase, RimJ/RimL family	COG1670	[O]	Post-translational modification, protein turnover, and chaperones	0	1.80485
Ga0077592_10183	Ga0077592_10183	hypothetical protein				0	1.80605
Ga0077592_104934	Ga0077592_104934	diguanylate cyclase (GGDEF) domain-containing protein	COG2200	[T]	Signal transduction mechanisms	0	1.80631
Ga0077592_111547	Ga0077592_111547	cytochrome c oxidase subunit 1	COG0843	[C]	Energy production and conversion	KO:K02274===coxA===cytochrome c oxidase subunit I [EC:1.9.3.1]	1.80703
Ga0077592_103421	Ga0077592_103421	hypothetical protein				0	1.80713
Ga0077592_10197	Ga0077592_10197	hypothetical protein				0	1.80847
Ga0077592_100518	Ga0077592_100518	L-serine dehydratase, iron-sulfur-dependent, single chain form	COG1760	[E]	Amino acid transport and metabolism	KO:K01752===E4.3.1.17, sdaA, sdaB, tdcG===L-serine dehydratase [EC:4.3.1.17]	1.81056
Ga0077592_108532	Ga0077592_108532	membrane protein	COG1295	[S]	Function unknown	KO:K07058===K07058===membrane protein	1.81125
Ga0077592_1045320	Ga0077592_1045320	hypothetical protein				0	1.81281
Ga0077592_1115192	Ga0077592_1115192	hypothetical protein				0	1.81293
Ga0077592_106594	Ga0077592_106594	hypothetical protein				0	1.81302
Ga0077592_114244	Ga0077592_114244	CNP1-like family protein				0	1.81442
Ga0077592_112135	Ga0077592_112135	Protein required for attachment to host cells	COG5622	[M]	Cell wall/membrane/envelope biogenesis	0	1.81558
Ga0077592_103531	Ga0077592_103531	hypothetical protein				0	1.81674
Ga0077592_111036	Ga0077592_111036	Arc-like DNA binding domain-containing protein				0	1.81755
Ga0077592_108472	tetR_10	DNA-binding transcriptional regulator, AcrR family	COG1309	[K]	Transcription	0	1.81872
Ga0077592_10347	Ga0077592_10347	Transposase	COG3666	[X]	Mobilome: prophages, transposons	0	1.82019
Ga0077592_109622	Ga0077592_109622	Sterol desaturase/sphingolipid hydroxylase, fatty acid hydroxylase superfamily	COG3000	[I]	Lipid transport and metabolism	0	1.82192
Ga0077592_107271	napA	periplasmic nitrate reductase subunit NapA apoprotein	COG0243	[C]	Energy production and conversion	KO:K02567===napA===periplasmic nitrate reductase NapA [EC:1.7.99.4]	1.82389
Ga0077592_1073422	Ga0077592_1073422	hypothetical protein				0	1.82446
Ga0077592_102610	Ga0077592_102610	protein of unknown function (DUF4148)				0	1.82596
Ga0077592_110911	E_2	sec-independent protein translocase protein TatA	COG1826	[U]	Intracellular trafficking, secretion, and vesicular transport	KO:K03116===tatA===sec-independent protein translocase protein TatA	1.82787
Ga0077592_102320	Ga0077592_102320	type IV secretion system protein VirB3	COG3702	[U]	Intracellular trafficking, secretion, and vesicular transport	KO:K03198===virB3, lvhB3===type IV secretion system protein VirB3	1.83034
Ga0077592_10893	Ga0077592_10893	Uncharacterized protein, UPF0264 family	COG1891	[S]	Function unknown	0	1.83044
Ga0077592_111957	Ga0077592_111957	hypothetical protein				0	1.83168
Ga0077592_1085110	Ga0077592_1085110	Flp pilus assembly protein TadB	COG4965	[W]	Extracellular structures	0	1.83449
Ga0077592_11191	Ga0077592_11191	outer membrane autotransporter barrel domain-containing protein	COG3397	[R]	General function prediction only	0	1.83533
Ga0077592_1097154	Ga0077592_1097154	monosaccharide ABC transporter membrane protein, CUT2 family	COG1172	[G]	Carbohydrate transport and metabolism	KO:K02057===ABC.SS.P===simple sugar transport system permease protein	1.83616
Ga0077592_109220	Ga0077592_109220	copper-resistance protein, CopA family	COG2132	[D]	Cell cycle control, cell division, chromosome partitioning	0	1.83914
Ga0077592_1003111	Ga0077592_1003111	quinoprotein glucose dehydrogenase	COG4993	[G]	Carbohydrate transport and metabolism	KO:K00117===gcd===quinoprotein glucose dehydrogenase [EC:1.1.5.2]	1.84064
Ga0077592_1115200	Ga0077592_1115200	hypothetical protein				0	1.84305
Ga0077592_104331	Ga0077592_104331	MFS transporter, DHA2 family, methylenomycin A resistance protein				KO:K08166===mmr===MFS transporter, DHA2 family, methylenomycin A resistance protein	1.844
Ga0077592_113239	Ga0077592_113239	hypothetical protein				0	1.84872
Ga0077592_108577	Ga0077592_108577	HipA N-terminal domain-containing protein				KO:K07154===hipA===serine/threonine-protein kinase HipA [EC:2.7.11.1]	1.8518
Ga0077592_10243	Ga0077592_10243	regulatory protein, Fis family				0	1.85265
Ga0077592_10566	Ga0077592_10566	Protein of unknown function (DUF465)				0	1.85398
Ga0077592_106540	Ga0077592_106540	amino acid/amide ABC transporter membrane protein 2, HAAT family	COG4177	[E]	Amino acid transport and metabolism	KO:K01998===livM===branched-chain amino acid transport system permease protein	1.8547
Ga0077592_109752	Ga0077592_109752	hypothetical protein				0	1.85615
Ga0077592_1016126	Ga0077592_1016126	hypothetical protein				0	1.86018
Ga0077592_107262	Ga0077592_107262	cytochrome c biogenesis protein CcmG, thiol:disulfide interchange protein DsbE	COG0526	[O]	Post-translational modification, protein turnover, and chaperones	KO:K02199===ccmG, dsbE===cytochrome c biogenesis protein CcmG, thiol:disulfide interchange protein DsbE	1.86323
Ga0077592_10418	Ga0077592_10418	Methyltransferase domain-containing protein				0	1.86402
Ga0077592_102916	Ga0077592_102916	Mu transposase, C-terminal				0	1.86702
Ga0077592_112514	Ga0077592_112514	hypothetical protein				0	1.87085
Ga0077592_108237	Ga0077592_108237	dipeptide transport system ATP-binding protein	COG0444	[E]	Amino acid transport and metabolism	KO:K12371===dppD===dipeptide transport system ATP-binding protein	1.87103
Ga0077592_108445	hemF	coproporphyrinogen oxidase	COG0408	[H]	Coenzyme transport and metabolism	KO:K00228===CPOX, hemF===coproporphyrinogen III oxidase [EC:1.3.3.3]	1.872
Ga0077592_1045469	Ga0077592_1045469	paraquat-inducible protein A	COG2995	[S]	Function unknown	KO:K03808===pqiA===paraquat-inducible protein A	1.87281
Ga0077592_109746	Ga0077592_109746	Signal transduction histidine kinase	COG0642	[T]	Signal transduction mechanisms	0	1.87446
Ga0077592_108315	Ga0077592_108315	triphosphoribosyl-dephospho-CoA synthase	COG1767	[H]	Coenzyme transport and metabolism	KO:K05966===citG===triphosphoribosyl-dephospho-CoA synthase [EC:2.4.2.52]	1.87698
Ga0077592_108313	Ga0077592_108313	hypothetical protein				0	1.87795
Ga0077592_10055	Ga0077592_10055	opine dehydrogenase				KO:K04940===odh===opine dehydrogenase [EC:1.5.1.28]	1.87884
Ga0077592_1043195	Ga0077592_1043195	Glucoamylase (glucan-1,4-alpha-glucosidase), GH15 family	COG3387	[G]	Carbohydrate transport and metabolism	0	1.8796
Ga0077592_111513	Ga0077592_111513	Parvulin-like peptidyl-prolyl isomerase	COG0760	[O]	Post-translational modification, protein turnover, and chaperones	0	1.88022
Ga0077592_1043132	Ga0077592_1043132	alcohol dehydrogenase, propanol-preferring	COG1064	[G]	Carbohydrate transport and metabolism	KO:K13953===adhP===alcohol dehydrogenase, propanol-preferring [EC:1.1.1.1]	1.88176
Ga0077592_101639	aroQ_1	3-dehydroquinate dehydratase	COG0757	[E]	Amino acid transport and metabolism	KO:K03786===aroQ, qutE===3-dehydroquinate dehydratase II [EC:4.2.1.10]	1.88272
Ga0077592_10254	Ga0077592_10254	apolipoprotein D and lipocalin family protein	COG3040	[M]	Cell wall/membrane/envelope biogenesis	KO:K03098===APOD===apolipoprotein D and lipocalin family protein	1.88476
Ga0077592_1045385	Ga0077592_1045385	hypothetical protein				0	1.88609
Ga0077592_1092114	Ga0077592_1092114	hypothetical protein				0	1.8873
Ga0077592_111964	Ga0077592_111964	CDP-4-dehydro-6-deoxyglucose reductase	COG0543	[H]	Coenzyme transport and metabolism	KO:K00523===ascD, ddhD, rfbI===CDP-4-dehydro-6-deoxyglucose reductase [EC:1.17.1.1]	1.88741
Ga0077592_10333	dedA_1	membrane protein DedA, SNARE-associated domain	COG0586	[S]	Function unknown	0	1.88769
Ga0077592_109213	Ga0077592_109213	hypothetical protein				0	1.89
Ga0077592_104324	Ga0077592_104324	protein of unknown function (DUF4148)				0	1.89064
Ga0077592_101665	Ga0077592_101665	formaldehyde-activating enzyme	COG1795	[C]	Energy production and conversion	0	1.89211
Ga0077592_103789	Ga0077592_103789	hypothetical protein				0	1.89291
Ga0077592_1140120	Ga0077592_1140120	hypothetical protein				0	1.89655
Ga0077592_1016241	Ga0077592_1016241	hypothetical protein				0	1.8979
Ga0077592_107315	Ga0077592_107315	Domian of unknown function (DUF4952)				0	1.89857
Ga0077592_1045477	Ga0077592_1045477	high affinity sulphate transporter 1	COG0659	[P]	Inorganic ion transport and metabolism	0	1.89929
Ga0077592_109635	luxR_8	DNA-binding response regulator, NarL/FixJ family, contains REC and HTH domains	COG2197	[T]	Signal transduction mechanisms	0	1.89978
Ga0077592_10516	Ga0077592_10516	adenosine kinase	COG0524	[G]	Carbohydrate transport and metabolism	KO:K00856===E2.7.1.20, ADK===adenosine kinase [EC:2.7.1.20]	1.89982
Ga0077592_101370	Ga0077592_101370	Ribulose-5-phosphate 4-epimerase/Fuculose-1-phosphate aldolase	COG0235	[G]	Carbohydrate transport and metabolism	0	1.89988
Ga0077592_108316	rimK	alpha-L-glutamate ligase, RimK family	COG0189	[H]	Coenzyme transport and metabolism	0	1.90564
Ga0077592_1072126	Ga0077592_1072126	benzaldehyde dehydrogenase (NAD)	COG1012	[C]	Energy production and conversion	KO:K00141===xylC===benzaldehyde dehydrogenase (NAD) [EC:1.2.1.28]	1.90631
Ga0077592_104377	Ga0077592_104377	hypothetical protein				0	1.90819
Ga0077592_104569	Ga0077592_104569	L-iditol 2-dehydrogenase	COG1063	[E]	Amino acid transport and metabolism	KO:K00008===SORD, gutB===L-iditol 2-dehydrogenase [EC:1.1.1.14]	1.90892
Ga0077592_112318	Ga0077592_112318	Predicted kinase	COG0645	[R]	General function prediction only	0	1.90894
Ga0077592_10532	Ga0077592_10532	HEPN domain-containing protein				0	1.90958
Ga0077592_103790	lysR_15	DNA-binding transcriptional regulator, LysR family	COG0583	[K]	Transcription	0	1.91066
Ga0077592_1045200	Ga0077592_1045200	Glycosyltransferase involved in cell wall bisynthesis	COG0463	[M]	Cell wall/membrane/envelope biogenesis	0	1.91174
Ga0077592_108433	gntR_16	DNA-binding transcriptional regulator, FadR family	COG2186	[K]	Transcription	0	1.91532
Ga0077592_1085106	Ga0077592_1085106	pilus assembly protein CpaC	COG4964	[W]	Extracellular structures	KO:K02280===cpaC, rcpA===pilus assembly protein CpaC	1.91853
Ga0077592_103290	Ga0077592_103290	type VI secretion system protein ImpG	COG3519	[U]	Intracellular trafficking, secretion, and vesicular transport	KO:K11896===impG, vasA===type VI secretion system protein ImpG	1.91868
Ga0077592_107260	Ga0077592_107260	cytochrome c-type biogenesis protein CcmH				KO:K02200===ccmH===cytochrome c-type biogenesis protein CcmH	1.91871
Ga0077592_103291	Ga0077592_103291	type VI secretion system protein ImpH	COG3520	[U]	Intracellular trafficking, secretion, and vesicular transport	KO:K11895===impH, vasB===type VI secretion system protein ImpH	1.92017
Ga0077592_104229	Ga0077592_104229	Outer membrane phospholipase A	COG2829	[M]	Cell wall/membrane/envelope biogenesis	0	1.92286
Ga0077592_110912	Ga0077592_110912	histidine triad (HIT) family protein	COG0537	[G]	Carbohydrate transport and metabolism	KO:K02503===HINT1, hinT, hit===histidine triad (HIT) family protein	1.92393
Ga0077592_1073399	merR_2	DNA-binding transcriptional regulator, MerR family	COG0789	[K]	Transcription	0	1.92417
Ga0077592_1045231	Ga0077592_1045231	3-dehydroquinate dehydratase	COG0757	[E]	Amino acid transport and metabolism	KO:K03786===aroQ, qutE===3-dehydroquinate dehydratase II [EC:4.2.1.10]	1.92509
Ga0077592_104718	Ga0077592_104718	transcriptional regulator, GntR family	COG1802	[K]	Transcription	KO:K11475===vanR===GntR family transcriptional regulator, vanillate catabolism transcriptional regulator	1.9268
Ga0077592_10012	Ga0077592_10012	hypothetical protein				0	1.92873
Ga0077592_109634	Ga0077592_109634	Response regulator receiver domain-containing protein				0	1.9303
Ga0077592_107364	Ga0077592_107364	two component transcriptional regulator, winged helix family	COG0745	[T]	Signal transduction mechanisms	KO:K02483===K02483===two-component system, OmpR family, response regulator	1.93243
Ga0077592_1045196	Ga0077592_1045196	hypothetical protein	COG3506	[S]	Function unknown	KO:K09702===K09702===uncharacterized protein	1.93365
Ga0077592_115437	Ga0077592_115437	Uncharacterized conserved protein YecE, DUF72 family	COG1801	[S]	Function unknown	0	1.93511
Ga0077592_108410	Ga0077592_108410	Aspartate/methionine/tyrosine aminotransferase	COG0436	[E]	Amino acid transport and metabolism	0	1.93869
Ga0077592_1045183	Ga0077592_1045183	two-component system, cell cycle response regulator				KO:K02488===pleD===two-component system, cell cycle response regulator [EC:2.7.7.65]	1.94026
Ga0077592_103521	Ga0077592_103521	Signal transduction histidine kinase	COG0642	[T]	Signal transduction mechanisms	0	1.9404
Ga0077592_110214	Ga0077592_110214	Glycosyltransferase family 9 (heptosyltransferase)				0	1.94107
Ga0077592_105132	Ga0077592_105132	phosphatidylglycerophosphatase A	COG1267	[I]	Lipid transport and metabolism	KO:K01095===pgpA===phosphatidylglycerophosphatase A [EC:3.1.3.27]	1.94118
Ga0077592_10929	Ga0077592_10929	copper chaperone	COG2608	[P]	Inorganic ion transport and metabolism	KO:K07213===ATOX1, ATX1, copZ, golB===copper chaperone	1.94436
Ga0077592_1115197	Ga0077592_1115197	hypothetical protein				0	1.95023
Ga0077592_101325	Ga0077592_101325	hypothetical protein				0	1.95145
Ga0077592_1115129	Ga0077592_1115129	Heme-degrading monooxygenase HmoA	COG2329	[H]	Coenzyme transport and metabolism	0	1.95311
Ga0077592_1154133	Ga0077592_1154133	Protein of unknown function (DUF2827)				0	1.95431
Ga0077592_10576	Ga0077592_10576	hypothetical protein				0	1.95577
Ga0077592_11531	Ga0077592_11531	Plasmid stabilization system protein ParE	COG3668	[X]	Mobilome: prophages, transposons	0	1.95683
Ga0077592_112340	Ga0077592_112340	hypothetical protein				0	1.95687
Ga0077592_1043135	Ga0077592_1043135	polyhydroxyalkanoate depolymerase, intracellular	COG4553	[I]	Lipid transport and metabolism	0	1.95804
Ga0077592_103294	Ga0077592_103294	Serine/threonine protein phosphatase PrpC	COG0631	[T]	Signal transduction mechanisms	0	1.96271
Ga0077592_1003170	Ga0077592_1003170	General stress protein 26	COG3871	[S]	Function unknown	0	1.96398
Ga0077592_112524	Ga0077592_112524	hypothetical protein				0	1.96538
Ga0077592_1045321	Ga0077592_1045321	Putative Holin-X, holin superfamily III				0	1.96966
Ga0077592_1140123	glgX_2	glycogen operon protein	COG1523	[G]	Carbohydrate transport and metabolism	KO:K02438===treX, glgX===glycogen operon protein [EC:3.2.1.-]	1.97032
Ga0077592_111022	Ga0077592_111022	hypothetical protein				0	1.97045
Ga0077592_109222	Ga0077592_109222	type II restriction enzyme				KO:K01155===E3.1.21.4===type II restriction enzyme [EC:3.1.21.4]	1.97295
Ga0077592_1037104	Ga0077592_1037104	Response regulator receiver domain-containing protein				0	1.9736
Ga0077592_11155	Ga0077592_11155	Plastocyanin	COG3794	[C]	Energy production and conversion	0	1.97421
Ga0077592_108311	Ga0077592_108311	Transcriptional regulator of acetoin/glycerol metabolism	COG3284	[K]	Transcription	0	1.97942
Ga0077592_1072129	Ga0077592_1072129	MFS transporter, AAHS family, 4-hydroxybenzoate transporter	COG2271	[G]	Carbohydrate transport and metabolism	KO:K08195===pcaK===MFS transporter, AAHS family, 4-hydroxybenzoate transporter	1.98356
Ga0077592_11172	BPSS0546	Transcriptional regulator GlxA family, contains an amidase domain and an AraC-type DNA-binding HTH domain	COG4977	[K]	Transcription	0	1.98552
Ga0077592_1084142	Ga0077592_1084142	hypothetical protein				0	1.98605
Ga0077592_1085109	Ga0077592_1085109	pilus assembly protein CpaF	COG4962	[W]	Extracellular structures	KO:K02283===cpaF, tadA===pilus assembly protein CpaF	1.98735
Ga0077592_101629	Ga0077592_101629	PQQ enzyme repeat-containing protein				0	1.9891
Ga0077592_1073262	Ga0077592_1073262	hypothetical protein	COG2802	[S]	Function unknown	KO:K07157===K07157===uncharacterized protein	1.98921
Ga0077592_109243	Ga0077592_109243	uncharacterized protein	COG1512	[S]	Function unknown	KO:K06872===K06872===uncharacterized protein	1.99188
Ga0077592_105813	Ga0077592_105813	hypothetical protein				0	1.99338
Ga0077592_10938	Ga0077592_10938	protein of unknown function (DUF4157)				0	1.99619
Ga0077592_1084126	Ga0077592_1084126	hypothetical protein				0	1.99833
Ga0077592_100937	Ga0077592_100937	Integrase core domain-containing protein				0	1.99871
Ga0077592_102560	Ga0077592_102560	formylmethanofuran dehydrogenase, subunit C	COG2218	[C]	Energy production and conversion	KO:K00202===fwdC, fmdC===formylmethanofuran dehydrogenase subunit C [EC:1.2.99.5]	2.00067
Ga0077592_104341	Ga0077592_104341	hypothetical protein				0	2.00073
Ga0077592_1084131	Ga0077592_1084131	RNA polymerase, sigma 54 subunit, RpoN/SigL	COG1508	[K]	Transcription	KO:K03092===SIG54, rpoN===RNA polymerase sigma-54 factor	2.00103
Ga0077592_108250	cca	tRNA nucleotidyltransferase (CCA-adding enzyme)	COG0617	[J]	Translation, ribosomal structure and biogenesis	KO:K00974===cca===tRNA nucleotidyltransferase (CCA-adding enzyme) [EC:2.7.7.72 3.1.3.- 3.1.4.-]	2.0014
Ga0077592_1115220	Ga0077592_1115220	IclR helix-turn-helix domain-containing protein				0	2.0018
Ga0077592_100324	Ga0077592_100324	hypothetical protein				0	2.00319
Ga0077592_104566	ugpE	multiple sugar transport system permease protein	COG0395	[G]	Carbohydrate transport and metabolism	KO:K02026===ABC.MS.P1===multiple sugar transport system permease protein	2.00333
Ga0077592_104576	Ga0077592_104576	DNA-binding protein H-NS	COG2916	[K]	Transcription	KO:K03746===hns===DNA-binding protein H-NS	2.00694
Ga0077592_104710	Ga0077592_104710	Outer membrane protein (porin)	COG3203	[M]	Cell wall/membrane/envelope biogenesis	0	2.00754
Ga0077592_104955	Ga0077592_104955	D-aminopeptidase DppA. Metallo peptidase. MEROPS family M55	COG2362	[E]	Amino acid transport and metabolism	KO:K16203===dppA1===D-amino peptidase [EC:3.4.11.-]	2.01203
Ga0077592_101239	Ga0077592_101239	Glycosyltransferase involved in cell wall bisynthesis	COG0438	[M]	Cell wall/membrane/envelope biogenesis	0	2.01271
Ga0077592_109020	Ga0077592_109020	Transglutaminase-like superfamily protein				0	2.01427
Ga0077592_1073444	Ga0077592_1073444	prevent-host-death family protein				0	2.01445
Ga0077592_1045241	Ga0077592_1045241	xanthine dehydrogenase YagT iron-sulfur-binding subunit	COG2080	[C]	Energy production and conversion	KO:K13483===yagT===xanthine dehydrogenase YagT iron-sulfur-binding subunit	2.02053
Ga0077592_108581	Ga0077592_108581	NADP-dependent 3-hydroxy acid dehydrogenase YdfG	COG4221	[C]	Energy production and conversion	0	2.02486
Ga0077592_101632	Ga0077592_101632	hypothetical protein				0	2.02622
Ga0077592_108458	Ga0077592_108458	glutamyl-Q tRNA(Asp) synthetase				KO:K01894===gluQ===glutamyl-Q tRNA(Asp) synthetase [EC:6.1.1.-]	2.02899
Ga0077592_1032145	Ga0077592_1032145	Protein of unknown function (DUF3140)				0	2.0293
Ga0077592_108562	Ga0077592_108562	hypothetical protein				0	2.02951
Ga0077592_108314	Ga0077592_108314	formaldehyde activating enzyme	COG1795	[C]	Energy production and conversion	KO:K10713===fae===5,6,7,8-tetrahydromethanopterin hydro-lyase [EC:4.2.1.147]	2.03046
Ga0077592_105840	Ga0077592_105840	Nucleotide-binding universal stress protein, UspA family	COG0589	[T]	Signal transduction mechanisms	0	2.0334
Ga0077592_108320	Ga0077592_108320	beta-RFAP synthase	COG1907	[R]	General function prediction only	0	2.03576
Ga0077592_104954	Ga0077592_104954	D-aminopeptidase	COG3191	[E]	Amino acid transport and metabolism	KO:K01266===dmpA===D-aminopeptidase [EC:3.4.11.19]	2.03586
Ga0077592_1115205	Ga0077592_1115205	Hemerythrin HHE cation binding domain-containing protein				0	2.04703
Ga0077592_103299	Ga0077592_103299	Hemolysin activation/secretion protein	COG2831	[U]	Intracellular trafficking, secretion, and vesicular transport	0	2.04823
Ga0077592_1016237	Ga0077592_1016237	hypothetical protein	COG4645	[S]	Function unknown	0	2.04827
Ga0077592_1085115	Ga0077592_1085115	hypothetical protein				0	2.04889
Ga0077592_1084144	Ga0077592_1084144	Predicted nuclease of the RNAse H fold, HicB family	COG1598	[V]	Defense mechanisms	0	2.05042
Ga0077592_1032105	Ga0077592_1032105	type VI secretion system protein ImpM	COG3913	[S]	Function unknown	KO:K11890===impM===type VI secretion system protein ImpM	2.05065
Ga0077592_1045382	Ga0077592_1045382	Pimeloyl-ACP methyl ester carboxylesterase	COG0596	[H]	Coenzyme transport and metabolism	0	2.05234
Ga0077592_105867	Ga0077592_105867	hypothetical protein				0	2.0549
Ga0077592_11536	Ga0077592_11536	hypothetical protein				0	2.05763
Ga0077592_115345	Ga0077592_115345	polyphosphate:nucleotide phosphotransferase, PPK2 family	COG2326	[C]	Energy production and conversion	0	2.0601
Ga0077592_1084127	Ga0077592_1084127	hypothetical protein				0	2.06085
Ga0077592_10824	fliR	flagellar biosynthetic protein FliR	COG1684	[N]	Cell motility	KO:K02421===fliR===flagellar biosynthetic protein FliR	2.06189
Ga0077592_1118146	Ga0077592_1118146	Putative signal transducing protein				0	2.06395
Ga0077592_1043158	Ga0077592_1043158	Acetylornithine deacetylase/Succinyl-diaminopimelate desuccinylase	COG0624	[E]	Amino acid transport and metabolism	0	2.06699
Ga0077592_1084143	Ga0077592_1084143	hypothetical protein				0	2.07187
Ga0077592_103781	Ga0077592_103781	Type VI secretion protein IcmF C-terminal				KO:K11891===impL, vasK, icmF===type VI secretion system protein ImpL	2.07201
Ga0077592_10951	Ga0077592_10951	4a-hydroxytetrahydrobiopterin dehydratase	COG2154	[H]	Coenzyme transport and metabolism	KO:K01724===PCBD, phhB===4a-hydroxytetrahydrobiopterin dehydratase [EC:4.2.1.96]	2.07229
Ga0077592_10431	Ga0077592_10431	Signal transduction histidine kinase	COG0642	[T]	Signal transduction mechanisms	0	2.07709
Ga0077592_101271	Ga0077592_101271	Histidine kinase-, DNA gyrase B-, and HSP90-like ATPase				0	2.07744
Ga0077592_109636	Ga0077592_109636	bacterioferritin	COG2193	[P]	Inorganic ion transport and metabolism	KO:K03594===bfr===bacterioferritin [EC:1.16.3.1]	2.07758
Ga0077592_1085116	Ga0077592_1085116	hypothetical protein				0	2.07797
Ga0077592_114012	Ga0077592_114012	hypothetical protein				0	2.0797
Ga0077592_1097218	Ga0077592_1097218	sulfur-oxidizing protein SoxY	COG5501	[S]	Function unknown	KO:K17226===soxY===sulfur-oxidizing protein SoxY	2.08225
Ga0077592_11378	Ga0077592_11378	hypothetical protein				0	2.08247
Ga0077592_100619	Ga0077592_100619	hypothetical protein				0	2.08555
Ga0077592_10974	Ga0077592_10974	polysaccharide transporter, PST family	COG2244	[M]	Cell wall/membrane/envelope biogenesis	KO:K03328===TC.PST===polysaccharide transporter, PST family	2.08608
Ga0077592_101817	Ga0077592_101817	formyl-CoA transferase	COG1804	[I]	Lipid transport and metabolism	KO:K07749===frc===formyl-CoA transferase [EC:2.8.3.16]	2.08819
Ga0077592_112150	Ga0077592_112150	Protein of unknown function (DUF1059)				0	2.09022
Ga0077592_111013	Ga0077592_111013	Protein of unknown function (DUF3455)				0	2.09026
Ga0077592_1097174	Ga0077592_1097174	hypothetical protein				0	2.09278
Ga0077592_108520	Ga0077592_108520	Phosphatidylserine/phosphatidylglycerophosphate/cardiolipin synthase	COG1502	[I]	Lipid transport and metabolism	0	2.09415
Ga0077592_11161	Ga0077592_11161	amino acid/amide ABC transporter membrane protein 1, HAAT family	COG0559	[E]	Amino acid transport and metabolism	KO:K01997===livH===branched-chain amino acid transport system permease protein	2.0948
Ga0077592_1043216	Ga0077592_1043216	hypothetical protein				0	2.09627
Ga0077592_1003338	Ga0077592_1003338	host factor-I protein	COG1923	[T]	Signal transduction mechanisms	KO:K03666===hfq===host factor-I protein	2.09795
Ga0077592_109639	Ga0077592_109639	Signal transduction histidine kinase	COG4585	[T]	Signal transduction mechanisms	0	2.09901
Ga0077592_1073258	Ga0077592_1073258	putative sigma-54 modulation protein	COG1544	[J]	Translation, ribosomal structure and biogenesis	KO:K05808===yhbH===putative sigma-54 modulation protein	2.10246
Ga0077592_115311	Ga0077592_115311	hypothetical protein				0	2.10576
Ga0077592_10541	Ga0077592_10541	hypothetical protein				0	2.1061
Ga0077592_100111	Ga0077592_100111	hypothetical protein				0	2.11473
Ga0077592_108432	Ga0077592_108432	thioredoxin 1				KO:K03671===trxA===thioredoxin 1	2.1197
Ga0077592_103296	sciH	type VI secretion system protein ImpB	COG3516	[U]	Intracellular trafficking, secretion, and vesicular transport	KO:K11901===impB===type VI secretion system protein ImpB	2.12015
Ga0077592_104953	Ga0077592_104953	glutathione transport system permease protein	COG1173	[E]	Amino acid transport and metabolism	KO:K13891===gsiD===glutathione transport system permease protein	2.12377
Ga0077592_1056116	Ga0077592_1056116	hypothetical protein				0	2.12405
Ga0077592_104350	Ga0077592_104350	Sugar phosphate permease	COG2271	[G]	Carbohydrate transport and metabolism	0	2.12677
Ga0077592_104368	Ga0077592_104368	hypothetical protein				0	2.12703
Ga0077592_10296	Ga0077592_10296	Acetyltransferase (GNAT) family protein				0	2.12843
Ga0077592_111840	pstC	phosphate ABC transporter membrane protein 1, PhoT family	COG0573	[P]	Inorganic ion transport and metabolism	KO:K02037===pstC===phosphate transport system permease protein	2.12881
Ga0077592_11033	Ga0077592_11033	LysR substrate binding domain-containing protein				0	2.12905
Ga0077592_1003100	Ga0077592_1003100	Predicted outer membrane protein	COG3652	[S]	Function unknown	0	2.1309
Ga0077592_105814	Ga0077592_105814	hypothetical protein				0	2.13303
Ga0077592_11403	Ga0077592_11403					#N/A	2.13432
Ga0077592_104367	Ga0077592_104367	DNA-binding protein H-NS				KO:K03746===hns===DNA-binding protein H-NS	2.13447
Ga0077592_101077	Ga0077592_101077	FKBP-type peptidyl-prolyl cis-trans isomerase SlyD	COG1047	[O]	Post-translational modification, protein turnover, and chaperones	KO:K03775===slyD===FKBP-type peptidyl-prolyl cis-trans isomerase SlyD [EC:5.2.1.8]	2.13462
Ga0077592_108586	Ga0077592_108586	serine O-acetyltransferase	COG1045	[E]	Amino acid transport and metabolism	KO:K00640===cysE===serine O-acetyltransferase [EC:2.3.1.30]	2.14075
Ga0077592_1115153	Ga0077592_1115153	hypothetical protein				0	2.14116
Ga0077592_11431	Ga0077592_11431	hypothetical protein				0	2.14136
Ga0077592_111023	Ga0077592_111023	hypothetical protein				0	2.14319
Ga0077592_106543	Ga0077592_106543	amino acid/amide ABC transporter ATP-binding protein 2, HAAT family	COG0410	[E]	Amino acid transport and metabolism	KO:K01996===livF===branched-chain amino acid transport system ATP-binding protein	2.14441
Ga0077592_109837	Ga0077592_109837	hypothetical protein				0	2.15372
Ga0077592_1010128	Ga0077592_1010128	hemoglobin	COG2346	[P]	Inorganic ion transport and metabolism	KO:K06886===glbN===hemoglobin	2.15686
Ga0077592_108561	Ga0077592_108561	xylulose-5-phosphate/fructose-6-phosphate phosphoketolase	COG3957	[G]	Carbohydrate transport and metabolism	KO:K01621===xfp, xpk===xylulose-5-phosphate/fructose-6-phosphate phosphoketolase [EC:4.1.2.9 4.1.2.22]	2.15785
Ga0077592_115481	Ga0077592_115481	hypothetical protein				0	2.16212
Ga0077592_1045458	Ga0077592_1045458	cation/acetate symporter	COG4147	[C]	Energy production and conversion	KO:K14393===actP===cation/acetate symporter	2.16566
Ga0077592_1045484	Ga0077592_1045484	Glycine-zipper containing OmpA-like membrane domain-containing protein				0	2.16588
Ga0077592_1065133	Ga0077592_1065133	hypothetical protein				0	2.1661
Ga0077592_1003327	Ga0077592_1003327	hypothetical protein				0	2.16771
Ga0077592_104550	Ga0077592_104550	hypothetical protein				0	2.16803
Ga0077592_1072125	Ga0077592_1072125	benzoylformate decarboxylase	COG0028	[E]	Amino acid transport and metabolism	KO:K01576===mdlC===benzoylformate decarboxylase [EC:4.1.1.7]	2.17395
Ga0077592_1045479	Ga0077592_1045479	hypothetical protein				0	2.17544
Ga0077592_111548	Ga0077592_111548	cytochrome c oxidase subunit 2				KO:K02275===coxB===cytochrome c oxidase subunit II [EC:1.9.3.1]	2.1789
Ga0077592_102556	Ga0077592_102556	pyrroloquinoline quinone biosynthesis protein D				KO:K06138===pqqD===pyrroloquinoline quinone biosynthesis protein D	2.18195
Ga0077592_1084123	pfpI	protease I	COG0693	[R]	General function prediction only	KO:K05520===pfpI===protease I [EC:3.2.-.-]	2.18284
Ga0077592_103288	Ga0077592_103288	Type VI protein secretion system component Hcp (secreted cytotoxin)	COG3157	[U]	Intracellular trafficking, secretion, and vesicular transport	0	2.18385
Ga0077592_104721	Ga0077592_104721	AraC-type DNA-binding protein	COG2207	[K]	Transcription	0	2.18898
Ga0077592_1072105	Ga0077592_1072105	hypothetical protein				0	2.19021
Ga0077592_111070	Ga0077592_111070	Major Facilitator Superfamily protein				0	2.19167
Ga0077592_104354	Ga0077592_104354	L-rhamnose mutarotase	COG3254	[M]	Cell wall/membrane/envelope biogenesis	KO:K03534===rhaM===L-rhamnose mutarotase [EC:5.1.3.32]	2.19351
Ga0077592_102914	Ga0077592_102914	hypothetical protein				0	2.19381
Ga0077592_104322	Ga0077592_104322	RND family efflux transporter, MFP subunit	COG0845	[M]	Cell wall/membrane/envelope biogenesis	0	2.1959
Ga0077592_1003288	Ga0077592_1003288	hypothetical protein				0	2.19639
Ga0077592_1032202	Ga0077592_1032202	hypothetical protein				0	2.19738
Ga0077592_1084132	Ga0077592_1084132	membrane protein	COG1295	[S]	Function unknown	KO:K07058===K07058===membrane protein	2.20126
Ga0077592_109817	Ga0077592_109817	hypothetical protein				0	2.21088
Ga0077592_1084101	Ga0077592_1084101	diguanylate cyclase (GGDEF) domain-containing protein				0	2.21265
Ga0077592_100618	Ga0077592_100618	hypothetical protein				0	2.21497
Ga0077592_1072127	Ga0077592_1072127	2-dehydropantoate 2-reductase	COG1893	[H]	Coenzyme transport and metabolism	KO:K00077===panE, apbA===2-dehydropantoate 2-reductase [EC:1.1.1.169]	2.21507
Ga0077592_1058105	Ga0077592_1058105	anthraniloyl-CoA monooxygenase	COG1902	[C]	Energy production and conversion	KO:K09461===E1.14.13.40===anthraniloyl-CoA monooxygenase [EC:1.14.13.40]	2.22025
Ga0077592_1154137	Ga0077592_1154137	hypothetical protein				0	2.22357
Ga0077592_1016189	Ga0077592_1016189	Carbohydrate binding domain-containing protein				0	2.2304
Ga0077592_1115188	Ga0077592_1115188	ATP adenylyltransferase	COG4360	[F]	Nucleotide transport and metabolism	KO:K00988===APA1_2===ATP adenylyltransferase [EC:2.7.7.53]	2.23309
Ga0077592_11067	Ga0077592_11067	transcriptional regulator, AraC family with amidase-like domain	COG4977	[K]	Transcription	KO:K17736===cdhR===AraC family transcriptional regulator, carnitine catabolism transcriptional activator	2.2359
Ga0077592_111528	Ga0077592_111528	Uncharacterized protein, DUF1810 family	COG5579	[S]	Function unknown	0	2.23669
Ga0077592_108318	Ga0077592_108318	Predicted ATP-dependent carboligase, ATP-grasp superfamily	COG2232	[R]	General function prediction only	0	2.24074
Ga0077592_1037107	Ga0077592_1037107	Protein of unknown function (DUF2968)				0	2.24092
Ga0077592_110914	hisE	phosphoribosyl-ATP pyrophosphatase	COG0140	[E]	Amino acid transport and metabolism	KO:K01523===hisE===phosphoribosyl-ATP pyrophosphohydrolase [EC:3.6.1.31]	2.24124
Ga0077592_11332	Ga0077592_11332	Part of AAA domain-containing protein				KO:K03658===helD===DNA helicase IV [EC:3.6.4.12]	2.24251
Ga0077592_107365	Ga0077592_107365	two-component system, OmpR family, sensor histidine kinase TctE	COG0642	[T]	Signal transduction mechanisms	KO:K07649===tctE===two-component system, OmpR family, sensor histidine kinase TctE [EC:2.7.13.3]	2.24574
Ga0077592_1085111	Ga0077592_1085111	type II secretion system protein F (GspF)	COG2064	[W]	Extracellular structures	KO:K12511===tadC===tight adherence protein C	2.2488
Ga0077592_104386	Ga0077592_104386	hypothetical protein				0	2.25348
Ga0077592_1084134	Ga0077592_1084134	trehalose 6-phosphate synthase	COG0380	[G]	Carbohydrate transport and metabolism	KO:K00697===otsA===trehalose 6-phosphate synthase [EC:2.4.1.15]	2.25949
Ga0077592_1003112	Ga0077592_1003112	hypothetical protein				0	2.26171
Ga0077592_104716	Ga0077592_104716	L-glutamine synthetase	COG0174	[E]	Amino acid transport and metabolism	KO:K01915===glnA, GLUL===glutamine synthetase [EC:6.3.1.2]	2.26227
Ga0077592_11122	Ga0077592_11122	protein of unknown function (DUF4158)				0	2.26324
Ga0077592_110969	cutA	divalent cation tolerance protein	COG1324	[P]	Inorganic ion transport and metabolism	KO:K03926===cutA===periplasmic divalent cation tolerance protein	2.26339
Ga0077592_108578	Ga0077592_108578	HipA-like C-terminal domain-containing protein				KO:K07154===hipA===serine/threonine-protein kinase HipA [EC:2.7.11.1]	2.26864
Ga0077592_108565	Ga0077592_108565	hypothetical protein				0	2.27023
Ga0077592_108564	Ga0077592_108564	Outer membrane protein (porin)	COG3203	[M]	Cell wall/membrane/envelope biogenesis	0	2.27463
Ga0077592_103431	Ga0077592_103431	hypothetical protein				0	2.2747
Ga0077592_103293	Ga0077592_103293	FHA domain protein	COG3456	[U]	Intracellular trafficking, secretion, and vesicular transport	KO:K11913===fha1===type VI secretion system protein<<>>KO:K07169===K07169===FHA domain-containing protein	2.28317
Ga0077592_1085114	Ga0077592_1085114	TadE-like protein				0	2.28645
Ga0077592_109648	Ga0077592_109648	hypothetical protein				0	2.28905
Ga0077592_110915	hisI	phosphoribosyl-AMP cyclohydrolase	COG0139	[E]	Amino acid transport and metabolism	KO:K01496===hisI===phosphoribosyl-AMP cyclohydrolase [EC:3.5.4.19]	2.28912
Ga0077592_1016158	Ga0077592_1016158	Predicted nuclease of restriction endonuclease-like (RecB) superfamily, DUF1016 family	COG4804	[R]	General function prediction only	0	2.29387
Ga0077592_105311	Ga0077592_105311	Protein of unknown function (DUF1109)				0	2.29594
Ga0077592_11214	Ga0077592_11214	3',5'-cyclic AMP phosphodiesterase CpdA	COG1409	[T]	Signal transduction mechanisms	0	2.30034
Ga0077592_114245	rppH	putative (di)nucleoside polyphosphate hydrolase				KO:K08311===nudH===putative (di)nucleoside polyphosphate hydrolase [EC:3.6.1.-]	2.30072
Ga0077592_1072130	Ga0077592_1072130	(S)-mandelate dehydrogenase	COG1304	[C]	Energy production and conversion	KO:K15054===mdlB===(S)-mandelate dehydrogenase [EC:1.1.99.31]	2.30507
Ga0077592_1032204	Ga0077592_1032204	hypothetical protein				0	2.30756
Ga0077592_1010151	sirA	TusA-related sulfurtransferase	COG0425	[O]	Post-translational modification, protein turnover, and chaperones	0	2.31159
Ga0077592_1043170	Ga0077592_1043170	Predicted lipoprotein with conserved Yx(FWY)xxD motif	COG4315	[S]	Function unknown	0	2.31502
Ga0077592_1085113	Ga0077592_1085113	Flp pilus assembly protein TadG	COG4961	[W]	Extracellular structures	0	2.31668
Ga0077592_103710	Ga0077592_103710	Membrane bound FAD containing D-sorbitol dehydrogenase				0	2.32121
Ga0077592_112542	Ga0077592_112542	hypothetical protein				0	2.33269
Ga0077592_105691	Ga0077592_105691	Protein of unknown function (DUF1571)				0	2.33712
Ga0077592_103720	Ga0077592_103720	Protein of unknown function (DUF3309)				0	2.33929
Ga0077592_1037124	Ga0077592_1037124	hypothetical protein				0	2.34006
Ga0077592_10865	Ga0077592_10865	Caspase domain-containing protein				0	2.34037
Ga0077592_1097186	Ga0077592_1097186	hypothetical protein				0	2.34115
Ga0077592_11215	Ga0077592_11215	Diacylglycerol kinase family enzyme	COG1597	[R]	General function prediction only	0	2.34441
Ga0077592_10533	Ga0077592_10533	TIR domain-containing protein				0	2.35895
Ga0077592_1097219	Ga0077592_1097219	Glyoxylase, beta-lactamase superfamily II	COG0491	[R]	General function prediction only	0	2.36298
Ga0077592_1045326	Ga0077592_1045326	phosphatidylserine decarboxylase	COG0688	[I]	Lipid transport and metabolism	KO:K01613===psd, PISD===phosphatidylserine decarboxylase [EC:4.1.1.65]	2.36817
Ga0077592_105841	Ga0077592_105841	DNA-binding response regulator, NarL/FixJ family, contains REC and HTH domains	COG2197	[T]	Signal transduction mechanisms	0	2.36839
Ga0077592_100372	Ga0077592_100372	Cytochrome c				0	2.37068
Ga0077592_1045318	Ga0077592_1045318	Hemerythrin-like domain-containing protein	COG3945	[R]	General function prediction only	0	2.37325
Ga0077592_1045515	Ga0077592_1045515	Cd(II)/Pb(II)-responsive transcriptional regulator	COG0789	[K]	Transcription	0	2.37468
Ga0077592_11219	Ga0077592_11219	Response regulator receiver domain-containing protein				0	2.37573
Ga0077592_101272	Ga0077592_101272	circadian clock protein KaiC	COG0467	[T]	Signal transduction mechanisms	KO:K08482===kaiC===circadian clock protein KaiC	2.37833
Ga0077592_107394	Ga0077592_107394	hypothetical protein				0	2.38463
Ga0077592_11538	Ga0077592_11538	Small-conductance mechanosensitive channel	COG0668	[M]	Cell wall/membrane/envelope biogenesis	0	2.38899
Ga0077592_111211	Ga0077592_111211	protein of unknown function (DUF4148)				0	2.39387
Ga0077592_100336	Ga0077592_100336	hypothetical protein				0	2.39901
Ga0077592_107239	Ga0077592_107239	Response regulator receiver domain-containing protein				0	2.40246
Ga0077592_1016157	Ga0077592_1016157	Cytochrome c553	COG2863	[C]	Energy production and conversion	0	2.40692
Ga0077592_1003160	Ga0077592_1003160	hypothetical protein				0	2.4119
Ga0077592_1037103	csbD_2	Uncharacterized conserved protein YjbJ, UPF0337 family	COG3237	[S]	Function unknown	0	2.41523
Ga0077592_104373	Ga0077592_104373	Formate/nitrite transporter FocA, FNT family	COG2116	[P]	Inorganic ion transport and metabolism	0	2.41753
Ga0077592_1119110	Ga0077592_1119110	putative mRNA 3-end processing factor	COG1236	[J]	Translation, ribosomal structure and biogenesis	KO:K07577===K07577===putative mRNA 3-end processing factor	2.42506
Ga0077592_104340	Ga0077592_104340	Response regulator receiver domain-containing protein				0	2.43039
Ga0077592_104392	Ga0077592_104392	dihydrolipoamide dehydrogenase	COG1249	[C]	Energy production and conversion	KO:K00382===DLD, lpd, pdhD===dihydrolipoamide dehydrogenase [EC:1.8.1.4]	2.43184
Ga0077592_112136	Ga0077592_112136	FAD/FMN-containing dehydrogenase	COG0277	[C]	Energy production and conversion	0	2.43904
Ga0077592_10902	Ga0077592_10902	Response regulator receiver domain-containing protein				KO:K02488===pleD===two-component system, cell cycle response regulator [EC:2.7.7.65]	2.43916
Ga0077592_1119117	Ga0077592_1119117	phosphonoacetate hydrolase	COG2824	[K]	Transcription	KO:K06193===phnA===protein PhnA	2.45284
Ga0077592_1084109	Ga0077592_1084109	hypothetical protein				0	2.4529
Ga0077592_1115128	Ga0077592_1115128	Uncharacterized conserved protein YbaA, DUF1428 family	COG5507	[S]	Function unknown	0	2.45367
Ga0077592_1045482	Ga0077592_1045482	hypothetical protein				0	2.45789
Ga0077592_1003286	Ga0077592_1003286	hypothetical protein	COG5351	[S]	Function unknown	0	2.45944
Ga0077592_102561	ffsA	formylmethanofuran-tetrahydromethanopterin formyltransferase	COG2037	[C]	Energy production and conversion	KO:K00672===ftr===formylmethanofuran--tetrahydromethanopterin N-formyltransferase [EC:2.3.1.101]	2.46326
Ga0077592_104329	Ga0077592_104329	hypothetical protein				0	2.46357
Ga0077592_102553	Ga0077592_102553	Histidine kinase-, DNA gyrase B-, and HSP90-like ATPase				0	2.46615
Ga0077592_109640	ecnAB	Predicted small secreted protein	COG5510	[S]	Function unknown	0	2.46782
Ga0077592_10601	Ga0077592_10601	IS66 C-terminal element				0	2.4709
Ga0077592_1084124	Ga0077592_1084124	putative membrane protein	COG3652	[S]	Function unknown	KO:K08995===K08995===putative membrane protein	2.47461
Ga0077592_10952	Ga0077592_10952	PQQ-dependent dehydrogenase, methanol/ethanol family	COG4993	[G]	Carbohydrate transport and metabolism	0	2.47678
Ga0077592_101656	Ga0077592_101656	Response regulator receiver domain-containing protein				0	2.47696
Ga0077592_101246	Ga0077592_101246	hypothetical protein				0	2.48334
Ga0077592_110211	Ga0077592_110211	Glycosyl transferase family 2				0	2.486
Ga0077592_1045494	Ga0077592_1045494	NADPH2:quinone reductase	COG0604	[C]	Energy production and conversion	KO:K00344===qor, CRYZ===NADPH2:quinone reductase [EC:1.6.5.5]	2.48682
Ga0077592_107268	Ga0077592_107268	heme exporter protein A	COG4133	[O]	Post-translational modification, protein turnover, and chaperones	KO:K02193===ccmA===heme exporter protein A [EC:3.6.3.41]	2.49184
Ga0077592_113710	Ga0077592_113710	hypothetical protein				0	2.49651
Ga0077592_109642	Ga0077592_109642	protein of unknown function (DUF4397)				0	2.49826
Ga0077592_111514	hlyD_2	HlyD family secretion protein	COG1566	[V]	Defense mechanisms	KO:K02022===ABC.MR.TX===HlyD family secretion protein	2.50323
Ga0077592_109211	Ga0077592_109211	heavy metal sensor signal transduction histidine kinase	COG0642	[T]	Signal transduction mechanisms	KO:K07644===cusS, copS, silS===two-component system, OmpR family, heavy metal sensor histidine kinase CusS [EC:2.7.13.3]	2.50473
Ga0077592_1115186	Ga0077592_1115186	chromosome partitioning protein	COG1192	[N]	Cell motility	KO:K03496===parA, soj===chromosome partitioning protein	2.50549
Ga0077592_103434	Ga0077592_103434	hypothetical protein				0	2.50652
Ga0077592_1115172	Ga0077592_1115172	Protein of unknown function (DUF3175)				0	2.50768
Ga0077592_102558	pqqB	pyrroloquinoline quinone biosynthesis protein B	COG1235	[P]	Inorganic ion transport and metabolism	KO:K06136===pqqB===pyrroloquinoline quinone biosynthesis protein B	2.50898
Ga0077592_107650	Ga0077592_107650	hypothetical protein				0	2.51174
Ga0077592_101214	Ga0077592_101214	AraC-type DNA-binding protein	COG2207	[K]	Transcription	0	2.51328
Ga0077592_111517	Ga0077592_111517	hypothetical protein				0	2.51371
Ga0077592_11124	Ga0077592_11124	protein of unknown function (DUF4148)				0	2.51524
Ga0077592_11258	Ga0077592_11258	Glycosyltransferase family 9 (heptosyltransferase)				0	2.51715
Ga0077592_103315	Ga0077592_103315	Thiosulfate reductase cytochrome b subunit	COG4117	[P]	Inorganic ion transport and metabolism	0	2.52412
Ga0077592_1084128	Ga0077592_1084128	conserved hypothetical protein				0	2.52444
Ga0077592_1073350	Ga0077592_1073350	DNA-binding transcriptional regulator, MerR family	COG0789	[K]	Transcription	0	2.54306
Ga0077592_112355	ku	DNA end-binding protein Ku	COG1273	[L]	Replication, recombination and repair	KO:K10979===ku===DNA end-binding protein Ku	2.54319
Ga0077592_1032102	Ga0077592_1032102	type VI secretion system protein ImpJ	COG3522	[U]	Intracellular trafficking, secretion, and vesicular transport	KO:K11893===impJ, vasE===type VI secretion system protein ImpJ	2.5435
Ga0077592_100371	Ga0077592_100371	Cytochrome c, mono- and diheme variants	COG2010	[C]	Energy production and conversion	0	2.548
Ga0077592_112317	Ga0077592_112317	NhaP-type Na+/H+ or K+/H+ antiporter	COG0025	[P]	Inorganic ion transport and metabolism	0	2.5506
Ga0077592_108478	Ga0077592_108478	MoxR-like ATPase	COG0714	[R]	General function prediction only	0	2.56238
Ga0077592_100375	Ga0077592_100375	Heme/copper-type cytochrome/quinol oxidase, subunit 3	COG1845	[C]	Energy production and conversion	KO:K15408===coxAC===cytochrome c oxidase subunit I+III [EC:1.9.3.1]	2.56633
Ga0077592_1073443	Ga0077592_1073443	Plasmid stabilization system protein ParE	COG3668	[X]	Mobilome: prophages, transposons	0	2.56677
Ga0077592_104585	Ga0077592_104585	hypothetical protein	COG4307	[S]	Function unknown	0	2.5773
Ga0077592_115498	Ga0077592_115498	Uncharacterized membrane protein YqjE	COG5393	[S]	Function unknown	0	2.57755
Ga0077592_113456	Ga0077592_113456	Protein of unknown function (DUF2968)				0	2.5786
Ga0077592_115499	Ga0077592_115499	Protein of unknown function (DUF3318)				0	2.58043
Ga0077592_115497	Ga0077592_115497	Membrane-anchored ribosome-binding protein, inhibits growth in stationary phase, ElaB/YqjD/DUF883 family	COG4575	[J]	Translation, ribosomal structure and biogenesis	0	2.58357
Ga0077592_108516	Ga0077592_108516	hypothetical protein				0	2.58996
Ga0077592_1043131	Ga0077592_1043131	Protein of unknown function (DUF3564)				0	2.59315
Ga0077592_101631	Ga0077592_101631	quinoprotein glucose dehydrogenase	COG4993	[G]	Carbohydrate transport and metabolism	KO:K00117===gcd===quinoprotein glucose dehydrogenase [EC:1.1.5.2]	2.59389
Ga0077592_11331	Ga0077592_11331	Topoisomerase DNA binding C4 zinc finger				KO:K03658===helD===DNA helicase IV [EC:3.6.4.12]	2.5997
Ga0077592_113455	Ga0077592_113455	hypothetical protein				0	2.6006
Ga0077592_10927	Ga0077592_10927	hypothetical protein	COG0701	[S]	Function unknown	KO:K07089===K07089===uncharacterized protein	2.61435
Ga0077592_10863	Ga0077592_10863	hypothetical protein				0	2.61653
Ga0077592_115438	Ga0077592_115438	hypothetical protein				0	2.62085
Ga0077592_103289	Ga0077592_103289	type VI secretion system protein ImpF	COG3518	[U]	Intracellular trafficking, secretion, and vesicular transport	KO:K11897===impF===type VI secretion system protein ImpF	2.62138
Ga0077592_10346	Ga0077592_10346	hypothetical protein				0	2.62927
Ga0077592_1115171	Ga0077592_1115171	DNA polymerase	COG1573	[L]	Replication, recombination and repair	KO:K02334===dpo===DNA polymerase bacteriophage-type [EC:2.7.7.7]	2.63762
Ga0077592_1115176	Ga0077592_1115176	hypothetical protein				0	2.64552
Ga0077592_113463	Ga0077592_113463	Threonine/homoserine/homoserine lactone efflux protein	COG1280	[E]	Amino acid transport and metabolism	0	2.64721
Ga0077592_109223	Ga0077592_109223	Uncharacterized conserved protein, DUF305 family	COG3544	[S]	Function unknown	0	2.64832
Ga0077592_102563	Ga0077592_102563	formylmethanofuran dehydrogenase, subunit B	COG1029	[C]	Energy production and conversion	KO:K00201===fwdB, fmdB===formylmethanofuran dehydrogenase subunit B [EC:1.2.99.5]	2.65291
Ga0077592_101738	Ga0077592_101738	hypothetical protein				0	2.65872
Ga0077592_1140119	Ga0077592_1140119	hypothetical protein	COG3360	[R]	General function prediction only	KO:K09165===K09165===uncharacterized protein	2.67239
Ga0077592_1037125	Ga0077592_1037125	Predicted PurR-regulated permease PerM	COG0628	[R]	General function prediction only	0	2.67583
Ga0077592_105312	Ga0077592_105312	glycosyltransferase, MGT family	COG1819	[G]	Carbohydrate transport and metabolism	0	2.67882
Ga0077592_110942	Ga0077592_110942	putative transposase	COG1943	[X]	Mobilome: prophages, transposons	KO:K07491===K07491===putative transposase	2.68223
Ga0077592_104393	Ga0077592_104393	glucose 1-dehydrogenase	COG1028	[R]	General function prediction only	KO:K00034===gdh===glucose 1-dehydrogenase [EC:1.1.1.47]	2.68297
Ga0077592_1045312	Ga0077592_1045312	amino acid/amide ABC transporter ATP-binding protein 2, HAAT family	COG0410	[E]	Amino acid transport and metabolism	KO:K01996===livF===branched-chain amino acid transport system ATP-binding protein	2.69127
Ga0077592_1084136	Ga0077592_1084136	hypothetical protein				0	2.69581
Ga0077592_104562	Ga0077592_104562	EAL domain, c-di-GMP-specific phosphodiesterase class I (or its enzymatically inactive variant)	COG2200	[T]	Signal transduction mechanisms	0	2.69922
Ga0077592_111515	Ga0077592_111515	FHA domain-containing protein				0	2.69989
Ga0077592_113471	Ga0077592_113471	hypothetical protein				0	2.70091
Ga0077592_107272	Ga0077592_107272	periplasmic nitrate reductase chaperone NapD	COG3062	[O]	Post-translational modification, protein turnover, and chaperones	KO:K02570===napD===periplasmic nitrate reductase NapD	2.70185
Ga0077592_1037105	Ga0077592_1037105	circadian clock protein KaiC	COG0467	[T]	Signal transduction mechanisms	KO:K08482===kaiC===circadian clock protein KaiC	2.70507
Ga0077592_1045459	Ga0077592_1045459	Uncharacterized membrane protein, DUF485 family	COG3162	[S]	Function unknown	0	2.71077
Ga0077592_10557	Ga0077592_10557	Protein of unknown function (DUF2501)				0	2.71744
Ga0077592_10589	Ga0077592_10589	RHS repeat-associated core domain-containing protein				0	2.72292
Ga0077592_113714	Ga0077592_113714	hypothetical protein				0	2.72598
Ga0077592_106513	Ga0077592_106513	hypothetical protein				0	2.72743
Ga0077592_109210	Ga0077592_109210	protein of unknown function (DUF4148)				0	2.72801
Ga0077592_104711	Ga0077592_104711	MFS transporter, AAHS family, 4-hydroxybenzoate transporter	COG2271	[G]	Carbohydrate transport and metabolism	KO:K08195===pcaK===MFS transporter, AAHS family, 4-hydroxybenzoate transporter	2.73218
Ga0077592_10417	Ga0077592_10417	hypothetical protein				0	2.73388
Ga0077592_101244	Ga0077592_101244	Ferritin-like metal-binding protein YciE	COG3685	[P]	Inorganic ion transport and metabolism	0	2.73553
Ga0077592_1154130	Ga0077592_1154130	Protein of unknown function (DUF2827)				0	2.73694
Ga0077592_10093	Ga0077592_10093	hypothetical protein				0	2.73714
Ga0077592_11234	Ga0077592_11234	hypothetical protein				0	2.74452
Ga0077592_1003310	Ga0077592_1003310	hypothetical protein				0	2.745
Ga0077592_1119120	Ga0077592_1119120	EAL domain, c-di-GMP-specific phosphodiesterase class I (or its enzymatically inactive variant)	COG2200	[T]	Signal transduction mechanisms	0	2.74954
Ga0077592_104568	Ga0077592_104568	NAD(P)-dependent dehydrogenase, short-chain alcohol dehydrogenase family	COG1028	[R]	General function prediction only	0	2.75961
Ga0077592_112532	Ga0077592_112532	YihY family inner membrane protein	COG1295	[S]	Function unknown	0	2.76202
Ga0077592_114248	Ga0077592_114248	hypoxanthine phosphoribosyltransferase	COG0634	[F]	Nucleotide transport and metabolism	KO:K00760===hprT, hpt, HPRT1===hypoxanthine phosphoribosyltransferase [EC:2.4.2.8]	2.76335
Ga0077592_104574	Ga0077592_104574	Protein of unknown function (DUF1488)				0	2.76757
Ga0077592_102562	Ga0077592_102562	formylmethanofuran dehydrogenase, subunit A	COG1229	[C]	Energy production and conversion	KO:K00200===fwdA, fmdA===formylmethanofuran dehydrogenase subunit A [EC:1.2.99.5]	2.77238
Ga0077592_100379	barA	Response regulator receiver domain-containing protein				0	2.77818
Ga0077592_111546	Ga0077592_111546	Cytochrome c553	COG2863	[C]	Energy production and conversion	0	2.77909
Ga0077592_1003289	Ga0077592_1003289	hypothetical protein				0	2.78247
Ga0077592_100927	Ga0077592_100927	hypothetical protein				0	2.78714
Ga0077592_111960	Ga0077592_111960	TIGR03118 family protein				0	2.79299
Ga0077592_1003174	Ga0077592_1003174	Protein of unknown function (DUF3460)				0	2.79512
Ga0077592_112525	Ga0077592_112525	adenylate cyclase	COG4252	[T]	Signal transduction mechanisms	KO:K01768===E4.6.1.1===adenylate cyclase [EC:4.6.1.1]	2.79589
Ga0077592_1084135	Ga0077592_1084135	hypothetical protein				0	2.79757
Ga0077592_110318	Ga0077592_110318	hypothetical protein				0	2.80327
Ga0077592_111887	rpoE1	RNA polymerase, sigma-24 subunit, RpoE	COG1595	[K]	Transcription	KO:K03088===SIG3.2, rpoE===RNA polymerase sigma-70 factor, ECF subfamily	2.80475
Ga0077592_1115155	Ga0077592_1115155	hypothetical protein				0	2.80653
Ga0077592_1154132	Ga0077592_1154132	Protein of unknown function (DUF2827)				0	2.8066
Ga0077592_112522	Ga0077592_112522	Hemolysin activation/secretion protein	COG2831	[U]	Intracellular trafficking, secretion, and vesicular transport	0	2.80661
Ga0077592_11153	Ga0077592_11153	RNA polymerase sigma-70 factor, ECF subfamily	COG1595	[K]	Transcription	KO:K03088===SIG3.2, rpoE===RNA polymerase sigma-70 factor, ECF subfamily	2.80978
Ga0077592_11159	Ga0077592_11159	hypothetical protein				0	2.81559
Ga0077592_107366	Ga0077592_107366	Predicted arabinose efflux permease, MFS family	COG2814	[G]	Carbohydrate transport and metabolism	0	2.81771
Ga0077592_106448	Ga0077592_106448	8-oxo-dGTP diphosphatase	COG1051	[F]	Nucleotide transport and metabolism	KO:K03574===mutT, NUDT15, MTH2===8-oxo-dGTP diphosphatase [EC:3.6.1.55]	2.82161
Ga0077592_100318	Ga0077592_100318	hypothetical protein				0	2.82569
Ga0077592_1084140	Ga0077592_1084140	hypothetical protein				0	2.82789
Ga0077592_1115191	Ga0077592_1115191	hypothetical protein				0	2.82918
Ga0077592_104717	Ga0077592_104717	Phenylpropionate dioxygenase, large terminal subunit	COG4638	[R]	General function prediction only	0	2.83413
Ga0077592_11121	Ga0077592_11121	IstB-like ATP binding protein				0	2.83998
Ga0077592_111873	Ga0077592_111873	BON domain-containing protein				0	2.84091
Ga0077592_101336	Ga0077592_101336	hypothetical protein				0	2.84742
Ga0077592_103714	Ga0077592_103714	DNA topoisomerase-1	COG3569	[L]	Replication, recombination and repair	KO:K03168===topA===DNA topoisomerase I [EC:5.99.1.2]	2.85059
Ga0077592_109738	Ga0077592_109738	carbonic anhydrase	COG0288	[P]	Inorganic ion transport and metabolism	KO:K01673===cynT, can===carbonic anhydrase [EC:4.2.1.1]	2.85087
Ga0077592_111511	Ga0077592_111511	Sigma-54 interaction domain-containing protein				0	2.85783
Ga0077592_10924	Ga0077592_10924	hypothetical protein				0	2.86032
Ga0077592_111519	Ga0077592_111519	protein of unknown function (DUF4399)				0	2.86192
Ga0077592_103314	Ga0077592_103314	two-component system, OmpR family, copper resistance phosphate regulon response regulator CusR	COG0745	[T]	Signal transduction mechanisms	KO:K07665===cusR, copR, silR===two-component system, OmpR family, copper resistance phosphate regulon response regulator CusR	2.86308
Ga0077592_10856	Ga0077592_10856	hypothetical protein				0	2.86493
Ga0077592_109212	Ga0077592_109212	two component heavy metal response transcriptional regulator, winged helix family	COG0745	[T]	Signal transduction mechanisms	KO:K07665===cusR, copR, silR===two-component system, OmpR family, copper resistance phosphate regulon response regulator CusR	2.86885
Ga0077592_1115190	Ga0077592_1115190	hypothetical protein				0	2.87569
Ga0077592_108416	Ga0077592_108416	amino acid/amide ABC transporter substrate-binding protein, HAAT family	COG0683	[E]	Amino acid transport and metabolism	KO:K01999===livK===branched-chain amino acid transport system substrate-binding protein	2.89652
Ga0077592_1084138	Ga0077592_1084138	hypothetical protein				0	2.89809
Ga0077592_10731	deoR_4	DNA-binding transcriptional regulator LsrR, DeoR family	COG2390	[K]	Transcription	0	2.90085
Ga0077592_105815	Ga0077592_105815	hypothetical protein				0	2.90274
Ga0077592_108469	Ga0077592_108469	hypothetical protein				0	2.90338
Ga0077592_1003161	Ga0077592_1003161	hypothetical protein				0	2.90704
Ga0077592_10113	Ga0077592_10113	hypothetical protein				0	2.90974
Ga0077592_104385	Ga0077592_104385	protein CcmA, bactofilin family	COG1664	[Z]	Cytoskeleton	0	2.91923
Ga0077592_103428	Ga0077592_103428	Response regulator receiver domain-containing protein				0	2.9365
Ga0077592_1045496	Ga0077592_1045496	hypothetical protein	COG3545	[R]	General function prediction only	KO:K07002===K07002===uncharacterized protein	2.94067
Ga0077592_110216	Ga0077592_110216	methyl-accepting chemotaxis sensory transducer with Cache sensor	COG0840	[N]	Cell motility	KO:K03406===mcp===methyl-accepting chemotaxis protein	2.94116
Ga0077592_1003104	Ga0077592_1003104	amidohydrolase, PncC family	COG1546	[H]	Coenzyme transport and metabolism	0	2.94887
Ga0077592_1045311	Ga0077592_1045311	amino acid/amide ABC transporter membrane protein 2, HAAT family /amino acid/amide ABC transporter ATP-binding protein 1, HAAT family	COG0411	[E]	Amino acid transport and metabolism	KO:K01998===livM===branched-chain amino acid transport system permease protein	2.94911
Ga0077592_111512	Ga0077592_111512	bacteriocin-processing peptidase. Cysteine peptidase. MEROPS family C39	COG2274	[V]	Defense mechanisms	KO:K06147===ABCB-BAC===ATP-binding cassette, subfamily B, bacterial	2.96541
Ga0077592_108310	Ga0077592_108310	flavoprotein	COG1036	[C]	Energy production and conversion	0	2.97784
Ga0077592_1073500	Ga0077592_1073500	hypothetical protein				0	2.99146
Ga0077592_1003115	Ga0077592_1003115	RNA polymerase sigma-70 factor, ECF subfamily	COG1595	[K]	Transcription	KO:K03088===SIG3.2, rpoE===RNA polymerase sigma-70 factor, ECF subfamily	2.99343
Ga0077592_112341	Ga0077592_112341	Protein of unknown function (DUF2795)				0	2.99595
Ga0077592_109764	Ga0077592_109764	hypothetical protein	COG4318	[S]	Function unknown	0	3.00044
Ga0077592_1045299	Ga0077592_1045299	Pyrimidine reductase, riboflavin biosynthesis	COG1985	[H]	Coenzyme transport and metabolism	0	3.01149
Ga0077592_100376	Ga0077592_100376	cytochrome c oxidase subunit 1	COG0843	[C]	Energy production and conversion	KO:K02274===coxA===cytochrome c oxidase subunit I [EC:1.9.3.1]	3.01651
Ga0077592_1084130	Ga0077592_1084130	BON domain-containing protein				0	3.0236
Ga0077592_101237	Ga0077592_101237	hypothetical protein				0	3.03014
Ga0077592_107270	Ga0077592_107270	periplasmic nitrate reductase subunit NapB	COG3043	[C]	Energy production and conversion	KO:K02568===napB===cytochrome c-type protein NapB	3.04805
Ga0077592_1045483	Ga0077592_1045483	hypothetical protein				0	3.05553
Ga0077592_105839	Ga0077592_105839	PAS domain S-box-containing protein				0	3.07019
Ga0077592_10839	Ga0077592_10839	dihydropteroate synthase-related protein	COG0294	[H]	Coenzyme transport and metabolism	0	3.07259
Ga0077592_1045512	Ga0077592_1045512	hypothetical protein				KO:K07093===K07093===uncharacterized protein	3.07516
Ga0077592_10866	Ga0077592_10866	hypothetical protein				0	3.08433
Ga0077592_1016128	Ga0077592_1016128	hypothetical protein				0	3.09876
Ga0077592_111518	Ga0077592_111518	protein of unknown function (DUF4399)				0	3.10029
Ga0077592_1045323	Ga0077592_1045323	protein of unknown function (DUF3597)				0	3.10118
Ga0077592_101647	Ga0077592_101647	two-component system, NarL family, capsular synthesis sensor histidine kinase RcsC	COG0642	[T]	Signal transduction mechanisms	KO:K07677===rcsC===two-component system, NarL family, capsular synthesis sensor histidine kinase RcsC [EC:2.7.13.3]	3.11509
Ga0077592_1043173	Ga0077592_1043173	Transmembrane transcriptional regulator (anti-sigma factor RsiW)	COG5662	[K]	Transcription	0	3.12162
Ga0077592_10862	Ga0077592_10862	TIR domain-containing protein				0	3.14447
Ga0077592_1097220	Ga0077592_1097220	conserved hypothetical protein				0	3.16075
Ga0077592_109758	Ga0077592_109758	putative Mg2+ transporter-C (MgtC) family protein				KO:K07507===mgtC===putative Mg2+ transporter-C (MgtC) family protein	3.16578
Ga0077592_1016240	Ga0077592_1016240	hypothetical protein				0	3.17208
Ga0077592_1045485	Ga0077592_1045485	VIT family protein				0	3.17424
Ga0077592_1045441	Ga0077592_1045441	hypothetical protein				0	3.19105
Ga0077592_109779	Ga0077592_109779	hypothetical protein				0	3.19234
Ga0077592_1115185	lysR_66	DNA-binding transcriptional regulator, LysR family	COG0583	[K]	Transcription	0	3.19362
Ga0077592_1115154	Ga0077592_1115154	Protein of unknown function (DUF2795)				0	3.19554
Ga0077592_1115174	Ga0077592_1115174	hypothetical protein				0	3.20689
Ga0077592_1045324	Ga0077592_1045324	Hemerythrin HHE cation binding domain-containing protein				0	3.20793
Ga0077592_1045547	Ga0077592_1045547	hypothetical protein				0	3.24367
Ga0077592_111549	Ga0077592_111549	hypothetical protein				0	3.2636
Ga0077592_1084139	Ga0077592_1084139	Membrane-anchored ribosome-binding protein, inhibits growth in stationary phase, ElaB/YqjD/DUF883 family	COG4575	[J]	Translation, ribosomal structure and biogenesis	0	3.26911
Ga0077592_110215	Ga0077592_110215	hypothetical protein				0	3.26962
Ga0077592_1097217	Ga0077592_1097217	quinoprotein relay system zinc metallohydrolase 2	COG0491	[R]	General function prediction only	0	3.27393
Ga0077592_10199	Ga0077592_10199	catalase	COG0753	[P]	Inorganic ion transport and metabolism	KO:K03781===katE, CAT, catB, srpA===catalase [EC:1.11.1.6]	3.28849
Ga0077592_104932	Ga0077592_104932	hypothetical protein				0	3.29037
Ga0077592_1115170	Ga0077592_1115170	NADPH-dependent 2,4-dienoyl-CoA reductase, sulfur reductase	COG0446	[I]	Lipid transport and metabolism	0	3.29157
Ga0077592_100323	Ga0077592_100323	hypothetical protein				0	3.30211
Ga0077592_100623	Ga0077592_100623	hypothetical protein				0	3.30504
Ga0077592_107284	luxR_6	alpha/beta hydrolase fold				0	3.30588
Ga0077592_1115193	Ga0077592_1115193	hypothetical protein				0	3.31479
Ga0077592_103227	Ga0077592_103227	NitT/TauT family transport system substrate-binding protein	COG0715	[P]	Inorganic ion transport and metabolism	KO:K02051===ABC.SN.S===NitT/TauT family transport system substrate-binding protein	3.32934
Ga0077592_108563	Ga0077592_108563	hypothetical protein				0	3.33362
Ga0077592_1115175	Ga0077592_1115175	Glucose/arabinose dehydrogenase, beta-propeller fold	COG2133	[G]	Carbohydrate transport and metabolism	0	3.34744
Ga0077592_11235	Ga0077592_11235	hypothetical protein				0	3.35326
Ga0077592_101360	Ga0077592_101360	uncharacterized domain 1-containing protein	COG2050	[Q]	Secondary metabolites biosynthesis, transport, and catabolism	0	3.35415
Ga0077592_10928	Ga0077592_10928	40-residue YVTN family beta-propeller repeat-containing protein	COG3391	[R]	General function prediction only	0	3.35508
Ga0077592_1003210	Ga0077592_1003210	Cupin-like domain-containing protein				0	3.36887
Ga0077592_105838	Ga0077592_105838	hypothetical protein				0	3.37809
Ga0077592_1045310	Ga0077592_1045310	amino acid/amide ABC transporter membrane protein 1, HAAT family	COG0559	[E]	Amino acid transport and metabolism	KO:K01997===livH===branched-chain amino acid transport system permease protein	3.38173
Ga0077592_1045153	Ga0077592_1045153	aldose 1-epimerase	COG2017	[G]	Carbohydrate transport and metabolism	KO:K01785===galM, GALM===aldose 1-epimerase [EC:5.1.3.3]	3.38176
Ga0077592_108437	Ga0077592_108437	Uncharacterized conserved protein YbjT, contains NAD(P)-binding and DUF2867 domains	COG0702	[R]	General function prediction only	0	3.41199
Ga0077592_104330	Ga0077592_104330	hypothetical protein				0	3.41239
Ga0077592_1043172	Ga0077592_1043172	RNA polymerase sigma-70 factor, ECF subfamily	COG1595	[K]	Transcription	KO:K03088===SIG3.2, rpoE===RNA polymerase sigma-70 factor, ECF subfamily	3.41769
Ga0077592_112121	Ga0077592_112121	hypothetical protein				0	3.42563
Ga0077592_1045309	Ga0077592_1045309	amino acid/amide ABC transporter substrate-binding protein, HAAT family	COG0683	[E]	Amino acid transport and metabolism	KO:K01999===livK===branched-chain amino acid transport system substrate-binding protein	3.45729
Ga0077592_11171	Ga0077592_11171	L-amino acid N-acyltransferase YncA	COG1247	[E]	Amino acid transport and metabolism	0	3.47742
Ga0077592_100377	Ga0077592_100377	cytochrome c oxidase subunit 2	COG1622	[C]	Energy production and conversion	KO:K02275===coxB===cytochrome c oxidase subunit II [EC:1.9.3.1]	3.49081
Ga0077592_1003175	Ga0077592_1003175	Protein of unknown function (DUF3005)				0	3.49226
Ga0077592_10535	Ga0077592_10535	6-phosphogluconolactonase, cycloisomerase 2 family	COG2706	[G]	Carbohydrate transport and metabolism	0	3.49893
Ga0077592_10867	Ga0077592_10867	hypothetical protein				0	3.50725
Ga0077592_1043127	Ga0077592_1043127	Serine/threonine protein kinase	COG0515	[T]	Signal transduction mechanisms	0	3.51184
Ga0077592_100317	Ga0077592_100317	Transcriptional regulator of acetoin/glycerol metabolism	COG3284	[K]	Transcription	0	3.51506
Ga0077592_1037127	Ga0077592_1037127	Cytochrome c553	COG2863	[C]	Energy production and conversion	0	3.53319
Ga0077592_1084133	Ga0077592_1084133	hypothetical protein				0	3.53624
Ga0077592_1003113	Ga0077592_1003113	hypothetical protein				0	3.54329
Ga0077592_1115130	Ga0077592_1115130	hypothetical protein				0	3.54418
Ga0077592_104323	Ga0077592_104323	Multidrug efflux pump subunit AcrB	COG0841	[V]	Defense mechanisms	0	3.54432
Ga0077592_101247	Ga0077592_101247	hypothetical protein				0	3.56968
Ga0077592_105873	Ga0077592_105873	Phospholipase/lecithinase/hemolysin	COG3240	[R]	General function prediction only	0	3.5732
Ga0077592_10013	Ga0077592_10013	Response regulator receiver domain-containing protein				0	3.59059
Ga0077592_103277	Ga0077592_103277	Sporulation protein YlmC, PRC-barrel domain family	COG1873	[R]	General function prediction only	0	3.59134
Ga0077592_112344	asmA	hypothetical protein	COG2982	[M]	Cell wall/membrane/envelope biogenesis	KO:K07290===yhjG===AsmA family protein	3.6301
Ga0077592_105844	Ga0077592_105844	hypothetical protein				0	3.6336
Ga0077592_1003290	Ga0077592_1003290	hypothetical protein				0	3.6383
Ga0077592_10053	Ga0077592_10053	Uncharacterized conserved protein YjbJ, UPF0337 family	COG3237	[S]	Function unknown	0	3.64806
Ga0077592_109225	Ga0077592_109225	Response regulator receiver domain-containing protein				0	3.67311
Ga0077592_104575	Ga0077592_104575	protein of unknown function (DUF3331)				0	3.67936
Ga0077592_108515	Ga0077592_108515	Protein of unknown function (DUF1328)				0	3.68561
Ga0077592_111599	Ga0077592_111599	Protein of unknown function (DUF1328)				0	3.70542
Ga0077592_105842	Ga0077592_105842	CRP/FNR family transcriptional regulator, anaerobic regulatory protein	COG0664	[T]	Signal transduction mechanisms	KO:K01420===fnr===CRP/FNR family transcriptional regulator, anaerobic regulatory protein	3.71068
Ga0077592_100325	Ga0077592_100325	Protein of unknown function (DUF2934)				0	3.71567
Ga0077592_105843	Ga0077592_105843	Protein of unknown function (DUF1488)				0	3.7332
Ga0077592_1097282	Ga0077592_1097282	hypothetical protein				0	3.75324
Ga0077592_107269	napC	periplasmic nitrate reductase subunit NapC	COG3005	[C]	Energy production and conversion	KO:K02569===napC===cytochrome c-type protein NapC	3.79587
Ga0077592_100399	Ga0077592_100399	Protein of unknown function (DUF2795)				0	3.82449
Ga0077592_109646	Ga0077592_109646	osmotically inducible lipoprotein OsmB				KO:K04062===osmB===osmotically inducible lipoprotein OsmB	3.82763
Ga0077592_10921	Ga0077592_10921	hypothetical protein				0	3.8574
Ga0077592_104540	Ga0077592_104540	hypothetical protein				0	3.87053
Ga0077592_109838	Ga0077592_109838	Uncharacterized conserved protein YecE, DUF72 family	COG1801	[S]	Function unknown	0	3.87291
Ga0077592_1045152	Ga0077592_1045152	hypothetical protein				0	3.90372
Ga0077592_100374	Ga0077592_100374	hypothetical protein				0	3.91742
Ga0077592_109778	Ga0077592_109778	hypothetical protein				0	3.92043
Ga0077592_111529	Ga0077592_111529	Protein of unknown function (DUF2945)				0	3.92269
Ga0077592_101078	Ga0077592_101078	50S ribosomal protein L16 3-hydroxylase	COG2850	[J]	Translation, ribosomal structure and biogenesis	KO:K18850===ycfD===50S ribosomal protein L16 3-hydroxylase [EC:1.14.11.47]	3.93675
Ga0077592_107398	Ga0077592_107398	hypothetical protein				0	3.97812
Ga0077592_113454	Ga0077592_113454	hypothetical protein				0	4.00229
Ga0077592_1154131	Ga0077592_1154131	Protein of unknown function (DUF2827)				0	4.01192
Ga0077592_10432	Ga0077592_10432	hypothetical protein				0	4.01571
Ga0077592_111539	Ga0077592_111539	hypothetical protein				0	4.04845
Ga0077592_112523	Ga0077592_112523	FecR protein				0	4.05074
Ga0077592_1097216	lysR_61	DNA-binding transcriptional regulator, LysR family	COG0583	[K]	Transcription	0	4.08787
Ga0077592_1032166	Ga0077592_1032166	Protein of unknown function (DUF1328)				0	4.12271
Ga0077592_108583	Ga0077592_108583	hypothetical protein				0	4.12413
Ga0077592_1003291	Ga0077592_1003291	hypothetical protein				0	4.13655
Ga0077592_1043150	luxR_3	DNA-binding response regulator, NarL/FixJ family, contains REC and HTH domains	COG2197	[T]	Signal transduction mechanisms	0	4.16205
Ga0077592_109227	Ga0077592_109227	protein of unknown function (DUF4148)				0	4.18528
Ga0077592_104374	Ga0077592_104374	hypothetical protein				0	4.20553
Ga0077592_101648	Ga0077592_101648	two component transcriptional regulator, LuxR family	COG2197	[T]	Signal transduction mechanisms	KO:K07687===rcsB===two-component system, NarL family, captular synthesis response regulator RcsB	4.2301
Ga0077592_1115156	Ga0077592_1115156	hypothetical protein				0	4.29096
Ga0077592_109226	Ga0077592_109226	Cytochrome C oxidase, cbb3-type, subunit III				0	4.30609
Ga0077592_108312	Ga0077592_108312	dihydroneopterin aldolase	COG1539	[H]	Coenzyme transport and metabolism	KO:K01633===folB===dihydroneopterin aldolase [EC:4.1.2.25]	4.32075
Ga0077592_1072104	Ga0077592_1072104	hypothetical protein				0	4.44314
Ga0077592_109224	Ga0077592_109224	two component heavy metal response transcriptional regulator, winged helix family	COG0745	[T]	Signal transduction mechanisms	KO:K07665===cusR, copR, silR===two-component system, OmpR family, copper resistance phosphate regulon response regulator CusR	4.46163
Ga0077592_109757	Ga0077592_109757	hypothetical protein				0	4.50105
Ga0077592_1016127	Ga0077592_1016127	hypothetical protein				0	4.56094
Ga0077592_10035	Ga0077592_10035	hypothetical protein				0	4.69608
Ga0077592_105874	Ga0077592_105874	hypothetical protein				0	4.80534
Ga0077592_109288	Ga0077592_109288	hypothetical protein				0	5.29115
Ga0077592_1016159	Ga0077592_1016159	hypothetical protein				0	5.48406
Ga0077592_100316	Ga0077592_100316	chaperonin GroEL	COG0459	[O]	Post-translational modification, protein turnover, and chaperones	KO:K04077===groEL, HSPD1===chaperonin GroEL	5.99073
Ga0077592_1043149	Ga0077592_1043149	Response regulator receiver domain-containing protein				0	6.10944
Ga0077592_101323	Ga0077592_101323	Methyltransferase domain-containing protein				0	6.26807
Ga0077592_100314	Ga0077592_100314	hypothetical protein	COG2159	[R]	General function prediction only	KO:K07045===K07045===uncharacterized protein	6.28617
Ga0077592_105836	Ga0077592_105836	hypothetical protein				0	6.34957
Ga0077592_100312	Ga0077592_100312	propane monooxygenase small subunit				KO:K18224===prmC===propane monooxygenase small subunit [EC:1.14.13.-]	6.53092
Ga0077592_100315	Ga0077592_100315	protein of unknown function DUF59				0	7.14432
Ga0077592_10037	Ga0077592_10037	hypothetical protein				0	7.51504
Ga0077592_10039	Ga0077592_10039	hypothetical protein				0	7.58144
Ga0077592_100311	Ga0077592_100311	propane monooxygenase reductase subunit	COG0543	[H]	Coenzyme transport and metabolism	KO:K18225===prmB===propane monooxygenase reductase subunit [EC:1.18.1.-]	7.94183
Ga0077592_10038	Ga0077592_10038	WD40-like Beta Propeller Repeat				0	8.21767
Ga0077592_10036	Ga0077592_10036	NAD+-dependent secondary alcohol dehydrogenase Adh1	COG1064	[G]	Carbohydrate transport and metabolism	KO:K18382===adh1===NAD+-dependent secondary alcohol dehydrogenase Adh1 [EC:1.1.1.-]	8.41105
Ga0077592_100313	Ga0077592_100313	propane monooxygenase coupling protein				KO:K18226===prmD===propane monooxygenase coupling protein	8.54647
Ga0077592_100310	azo1219	propane monooxygenase large subunit				KO:K18223===prmA===propane monooxygenase large subunit [EC:1.14.13.-]	9.0019
