# Supplementary material for: Transcriptional analysis reveals the metabolic state of Burkholderia zhejiangensis CEIB S4-3 during methyl parathion degradation
Source: PeerJ. 2019 Apr 24;7:e6822. doi: 10.7717/peerj.6822 (PMC6486813; doi:10.7717/peerj.6822)
Supplement: Supplemental Information 7 — The DGEs were used to locate the knockout (KO) genes. Later the KO numbers were analyzed in the Kyoto Encyclopedia of Genes and Genomes (KEGG) Pathway Color database to identify the metabolic pathways represented at the time 3 h in the experimental condition supplemented with the MP. Data were used to construct Fig. 6 and for Discussion section. [file peerj-07-6822-s007.xlsx]

## Sheet: Metabolic pathways time 3h MP
Table S7. Metabolic pathways corresponding to the time three hours with MP
Locus_tag	Protein name; KO number	Function	log2 Fold Change
	Energy metabolism
Ga0077592_111591	Cytochrome d ubiquinol oxidase subunit I [EC1.10.3.-]; K00425	Oxidative phosphorylation	2.18457
Ga0077592_111592	Cytochrome d ubiquinol oxidase subunit II [EC1.10.3.-]; K00426	Oxidative phosphorylation	2.8962
Ga0077592_106522	F-type H+-transporting ATPase subunit beta [EC3.6.3.14]; K02112	Oxidative phosphorylation	1.58342
Ga0077592_107250	Cytochrome o ubiquinol oxidase subunit II [EC1.10.3.-]; K02297	Oxidative phosphorylation	1.85597
Ga0077592_107249	Cytochrome o ubiquinol oxidase subunit I [EC1.10.3.-]; K02298	Oxidative phosphorylation	2.49554
Ga0077592_107248	Cytochrome o ubiquinol oxidase subunit III [EC1.10.3.-]; K02299	Oxidative phosphorylation	2.69097
Ga0077592_107247	Cytochrome o ubiquinol oxidase operon protein cyoD; K02300	Oxidative phosphorylation	2.22962
Ga0077592_106428	NADH dehydrogenase [EC1.6.99.3]; K03885	Oxidative phosphorylation	1.64509
Ga0077592_104312	Nitrite reductase (NADH) small subunit [EC1.7.1.15]; K00363	Nitrogen metabolism	1.81974
Ga0077592_107258	Nitronate monooxygenase [EC1.13.12.16]; K00459	Nitrogen metabolism	1.81968
	Carbohydrate metabolism
Ga0077592_1032124	Aldehyde dehydrogenase (NAD+) [EC1.2.1.3]; K00128	Glycolysis / Gluconeogenesis	2.21718
Ga0077592_10477	Succinate dehydrogenase / fumarate reductase, flavoprotein subunit [EC1.3.5.1 1.3.5.4]; K00239	Citrate cycle (TCA cycle)	4.30205
Ga0077592_10478	Succinate dehydrogenase / fumarate reductase, iron-sulfur subunit [EC1.3.5.1 1.3.5.4]; K00240	Citrate cycle (TCA cycle)	2.94522
Ga0077592_10475	Succinate dehydrogenase / fumarate reductase, cytochrome b subunit; K00241	Citrate cycle (TCA cycle)	4.43111
Ga0077592_11061	Formyltetrahydrofolate deformylase [EC3.5.1.10]; K01433	Glyoxylate and dicarboxylate metabolism	2.86872
Ga0077592_10423	Tartronate-semialdehyde synthase [EC4.1.1.47]; K01608	Glyoxylate and dicarboxylate metabolism	2.01426
Ga0077592_1043123	Xylulose-5-phosphate/fructose-6-phosphate phosphoketolase [EC4.1.2.9 4.1.2.22]; K01621	Pentose phosphate pathway	1.53513
Ga0077592_105121	2-dehydro-3-deoxyphosphogalactonate aldolase [EC4.1.2.21]; K01631	Galactose metabolism	1.55727
Ga0077592_112822	Isocitrate lyase [EC4.1.3.1]; K01637	Glyoxylate and dicarboxylate metabolism	1.5072
Ga0077592_1045328	Glucarate dehydratase [EC4.2.1.40]; K01706	Ascorbate and aldarate metabolism	2.32646
Ga0077592_108111	L-serine dehydratase [EC4.3.1.17]; K01752	Pentose phosphate pathway	1.58027
Ga0077592_104548	Aldose 1-epimerase [EC5.1.3.3]; K01785	Glycolysis / Gluconeogenesis	1.66957
Ga0077592_112134	Succinyl-CoAacetate CoA-transferase [EC2.8.3.18]; K18118	Citrate cycle (TCA cycle)	4.17782
Ga0077592_1043200	L-fuconate dehydratase [EC4.2.1.68]; K18334	Fructose and mannose metabolism	2.19753
	Lipid metabolism
Ga0077592_1045203	3-phenylpropionate/trans-cinnamate dioxygenase ferredoxin subunit; K05710	Fatty acid degradation	1.94391
Ga0077592_1045436	3-hydroxybutyrate dehydrogenase [EC1.1.1.30]; K00019	Synthesis and degradation of ketone bodies	2.39648
Ga0077592_109781	3-oxoacyl-[acyl-carrier protein]; reductase [EC1.1.1.100]; K00059	Fatty acid biosynthesis	1.99341
Ga0077592_1134105	3-oxoacid CoA-transferase subunit A [EC2.8.3.5]; K01028	Synthesis and degradation of ketone bodies	2.38473
Ga0077592_1134106	3-oxoacid CoA-transferase subunit B [EC2.8.3.5]; K01029	Synthesis and degradation of ketone bodies	2.50165
Ga0077592_1045437	Acetoacetate decarboxylase [EC4.1.1.4]; K01574	Synthesis and degradation of ketone bodies	1.87385
	Amino acid metabolism
Ga0077592_11363	Betaine-aldehyde dehydrogenase [EC1.2.1.8]; K00130	Glycine, serine and threonine metabolism	1.6025
Ga0077592_113616	Sarcosine oxidase, subunit alpha [EC1.5.3.1]; K00302	Glycine, serine and threonine metabolism	4.94791
Ga0077592_101374	Sarcosine oxidase, subunit beta [EC1.5.3.1]; K00303	Glycine, serine and threonine metabolism	2.22262
Ga0077592_101375	Sarcosine oxidase, subunit delta [EC1.5.3.1]; K00304	Glycine, serine and threonine metabolism	1.74002
Ga0077592_101377	Sarcosine oxidase, subunit gamma [EC1.5.3.1]; K00305	Glycine, serine and threonine metabolism	1.50105
Ga0077592_1016190	Prolyl 4-hydroxylase [EC1.14.11.2]; K00472	Arginine and proline metabolism	1.76839
Ga0077592_1032214	Glycine hydroxymethyltransferase [EC2.1.2.1]; K00600	Glycine, serine and threonine metabolism	2.16926
Ga0077592_113476	Acetylornithine/N-succinyldiaminopimelate aminotransferase [EC2.6.1.11 2.6.1.17]; K00821	Arginine biosynthesis	1.70628
Ga0077592_105860	Aromatic-amino-acid transaminase [EC2.6.1.57]; K00832	Cysteine and methionine metabolism	2.0783
Ga0077592_108231	Adenosylhomocysteinase [EC3.3.1.1]; K01251	Cysteine and methionine metabolism	1.67543
Ga0077592_115493	Kynureninase [EC3.7.1.3]; K01556	Tryptophan metabolism	1.53639
Ga0077592_1032147	3-isopropylmalate/(R)-2-methylmalate dehydratase large subunit [EC4.2.1.33 4.2.1.35]; K01703	Valine, leucine and isoleucine biosynthesis	2.22759
Ga0077592_1032148	3-isopropylmalate/(R)-2-methylmalate dehydratase small subunit [EC4.2.1.33 4.2.1.35]; K01704	Valine, leucine and isoleucine biosynthesis	2.62569
Ga0077592_104921	3-methylcrotonyl-CoA carboxylase alpha subunit [EC6.4.1.4]; K01968	Valine, leucine and isoleucine degradation	1.52659
Ga0077592_11231	Ring-1,2-phenylacetyl-CoA epoxidase subunit PaaA [EC1.14.13.149]; K02609	Phenylalanine metabolism	1.61207
Ga0077592_10364	Ring-1,2-phenylacetyl-CoA epoxidase subunit PaaB; K02610	Phenylalanine metabolism	1.93035
Ga0077592_10363	Ring-1,2-phenylacetyl-CoA epoxidase subunit PaaC [EC1.14.13.149]; K02611	Phenylalanine metabolism	1.71656
Ga0077592_10362	Ring-1,2-phenylacetyl-CoA epoxidase subunit PaaD; K02612	Phenylalanine metabolism	2.02909
Ga0077592_10361	Ring-1,2-phenylacetyl-CoA epoxidase subunit PaaE; K02613	Phenylalanine metabolism	1.70697
Ga0077592_107638	3-(3-hydroxy-phenyl)propionate hydroxylase [EC1.14.13.127]; K05712	Phenylalanine metabolism	4.5137
Ga0077592_1016161	Methylglutaconyl-CoA hydratase [EC4.2.1.18]; K13766	Valine, leucine and isoleucine degradation	1.53693
Ga0077592_106512	RHH-type transcriptional regulator, proline utilization regulon repressor / proline dehydrogenase / delta 1-pyrroline-5-carboxylate dehydrogenase [EC1.5.5.2 1.2.1.88]; K13821	Alanine, aspartate and glutamate metabolism	1.51697
	Metabolism of other amino acids
Ga0077592_1097127	Phosphate acetyltransferase [EC2.3.1.8]; K00625	Taurine and hypotaurine metabolism	1.96394
Ga0077592_1097126	Sulfoacetaldehyde acetyltransferase [EC2.3.3.15]; K03852	Taurine and hypotaurine metabolism	2.84412
Ga0077592_1097236	Alpha-D-ribose 1-methylphosphonate 5-triphosphate synthase subunit PhnL [EC2.7.8.37]; K05780	Phosphonate and phosphinate metabolism	3.28184
Ga0077592_1097237	Alpha-D-ribose 1-methylphosphonate 5-triphosphate diphosphatase [EC3.6.1.63]; K06162	Phosphonate and phosphinate metabolism	2.04509
Ga0077592_1097234	Alpha-D-ribose 1-methylphosphonate 5-phosphate C-P lyase [EC4.7.1.1]; K06163	Phosphonate and phosphinate metabolism	2.80121
Ga0077592_1097233	Alpha-D-ribose 1-methylphosphonate 5-triphosphate synthase subunit PhnI [EC2.7.8.37]; K06164	Phosphonate and phosphinate metabolism	2.87001
Ga0077592_1097232	Alpha-D-ribose 1-methylphosphonate 5-triphosphate synthase subunit PhnH [EC2.7.8.37]; K06165	Phosphonate and phosphinate metabolism	2.99776
Ga0077592_1097231	Alpha-D-ribose 1-methylphosphonate 5-triphosphate synthase subunit PhnG [EC2.7.8.37]; K06166	Phosphonate and phosphinate metabolism	2.89155
	Nucleotide metabolism
Ga0077592_114253	Ribonucleoside-diphosphate reductase alpha chain [EC1.17.4.1]; K00525	Purine metabolism	1.65721
Ga0077592_1045390	Guanosine-3',5'-bis(diphosphate) 3'-pyrophosphohydrolase [EC3.1.7.2]; K01139	Purine metabolism	1.56447
Ga0077592_103732	AMP nucleosidase [EC3.2.2.4]; K01241	Purine metabolism	1.61174
Ga0077592_1140106	Allantoicase [EC3.5.3.4]; K01477	Purine metabolism	1.76014
Ga0077592_1109105	DNA-directed RNA polymerase subunit beta' [EC2.7.7.6]; K03046	Purine metabolism	1.90709
Ga0077592_1003189	N-carbamoyl-L-amino-acid hydrolase [EC3.5.1.87]; K06016	Pyrimidine metabolism	2.11543
Ga0077592_115451	Xanthine dehydrogenase small subunit [EC1.17.1.4]; K13481	Purine metabolism	3.0328
Ga0077592_115450	Xanthine dehydrogenase large subunit [EC1.17.1.4]; K13482	Purine metabolism	2.76753
Ga0077592_1140105	2-oxo-4-hydroxy-4-carboxy-5-ureidoimidazoline decarboxylase [EC4.1.1.97]; K13485	Purine metabolism	1.98182
	Metabolism of cofactors and vitamins
Ga0077592_10933	GTP cyclohydrolase II [EC3.5.4.25]; K01497	Riboflavin metabolism	1.62622
Ga0077592_113614	Dihydroneopterin aldolase [EC4.1.2.25]; K01633	Folate biosynthesis	4.22246
Ga0077592_107637	NAD(P)H dehydrogenase (quinone) [EC1.6.5.2]; K03809	Ubiquinone and other terpenoid-quinone biosynthesis	4.687
Ga0077592_1097123	Cobaltochelatase CobS [EC6.6.1.2]; K09882	Porphyrin and chlorophyll metabolism	1.95471
	Xenobiotics biodegradation and metabolism
Ga0077592_11361	Glutathione-independent formaldehyde dehydrogenase [EC1.2.1.46]; K00148	Chloroalkane and chloroalkene degradation	1.90132
Ga0077592_10722	Salicylate hydroxylase [EC1.14.13.1]; K00480	Dioxin degradation	1.68293
Ga0077592_114017	3-oxoadipate CoA-transferase, alpha subunit [EC2.8.3.6]; K01031	Benzoate degradation	2.80691
Ga0077592_114018	3-oxoadipate CoA-transferase, beta subunit [EC2.8.3.6]; K01032	Benzoate degradation	2.4114
Ga0077592_1003138	2-haloacid dehalogenase [EC3.8.1.2]; K01560	Chlorocyclohexane and chlorobenzene degradation	1.51226
Ga0077592_107631	Catechol 1,2-dioxygenase [EC1.13.11.1]; K03381	Chlorocyclohexane and chlorobenzene degradation	4.58382
Ga0077592_10724	Vanillate O-demethylase ferredoxin subunit [EC1.14.13.82]; K03863	Aminobenzoate degradation	2.24979
	Membrane transport
Ga0077592_101366	Glycine betaine/proline transport system ATP-binding protein [EC3.6.3.32]; K02000	ABC transporters	1.53964
Ga0077592_101367	Glycine betaine/proline transport system permease protein; K02001	ABC transporters	2.16955
Ga0077592_111711	Glycine betaine/proline transport system substrate-binding protein; K02002	ABC transporters	2.38937
Ga0077592_1016163	Molybdate transport system permease protein; K02018	ABC transporters	1.72002
	Cellular Processes
Ga0077592_106415	Peptide/nickel transport system ATP-binding protein; K02032	Quorum sensing	1.80131
Ga0077592_106418	Peptide/nickel transport system substrate-binding protein; K02035	Quorum sensing	2.0436
Ga0077592_10649	Putative spermidine/putrescine transport system ATP-binding protein; K02052	Quorum sensing	1.94855
	Translation
Ga0077592_1109109	Large subunit ribosomal protein L1; K02863	Ribosome	1.55619
Ga0077592_1109108	Large subunit ribosomal protein L10; K02864	Ribosome	1.58795
Ga0077592_1109110	Large subunit ribosomal protein L11; K02867	Ribosome	1.55945
Ga0077592_110979	large subunit ribosomal protein L15; K02876	Ribosome	1.90403
Ga0077592_110991	Large subunit ribosomal protein L16; K02878	Ribosome	1.89732
Ga0077592_110982	Large subunit ribosomal protein L18; K02881	Ribosome	1.76545
Ga0077592_110995	Large subunit ribosomal protein L2; K02886	Ribosome	1.89191
Ga0077592_110993	Large subunit ribosomal protein L22; K02890	Ribosome	1.70861
Ga0077592_110990	Large subunit ribosomal protein L29; K02904	Ribosome	2.29814
Ga0077592_110980	Large subunit ribosomal protein L30; K02907	Ribosome	1.90848
Ga0077592_110983	Large subunit ribosomal protein L6; K02933	Ribosome	1.66363
Ga0077592_110989	Small subunit ribosomal protein S17; K02961	Ribosome	1.85662
Ga0077592_110994	Small subunit ribosomal protein S19; K02965	Ribosome	1.9202
Ga0077592_110992	Small subunit ribosomal protein S3; K02982	Ribosome	2.06263
Ga0077592_110981	Small subunit ribosomal protein S5; K02988	Ribosome	1.85828
	Folding, sorting and degradation
Ga0077592_115439	Chaperonin GroEL; K04077	RNA degradation	1.87464
	Drug resistance: Antimicrobial
Ga0077592_107327	Outer membrane protein, multidrug efflux system; K18139	beta-Lactam resistance	2.00491
	Biosynthesis of antibiotics
Ga0077592_1056145	dTDP-4-dehydrorhamnose reductase [EC1.1.1.133]; K00067	Streptomycin biosynthesis	1.88134
	Signal transduction
Ga0077592_107253	Nitrate reductase delta subunit; K00373	Two-component system	1.505
Ga0077592_1012150	Flagellar transcriptional activator FlhC; K02402	Two-component system	1.6877
Ga0077592_1043183	Flagellar transcriptional activator FlhD; K02403	Two-component system	2.50302
Ga0077592_1045264	Two-component system, chemotaxis family, CheB/CheR fusion protein [EC2.1.1.80 3.1.1.61]; K13924	Two-component system	1.78306
