# Supplementary material for: Transcriptional analysis reveals the metabolic state of Burkholderia zhejiangensis CEIB S4-3 during methyl parathion degradation
Source: PeerJ. 2019 Apr 24;7:e6822. doi: 10.7717/peerj.6822 (PMC6486813; doi:10.7717/peerj.6822)
Supplement: Supplemental Information 9 — The DGEs were used to locate the knockout (KO) genes. Later the KO numbers were analyzed in the Kyoto Encyclopedia of Genes and Genomes (KEGG) Pathway Color database to identify the metabolic pathways represented at the time 3 h in the experimental condition without MP. Data were used to construct Fig. 6 and for Discussion section. [file peerj-07-6822-s009.xlsx]

## Sheet: Metabolic pathways time 3h WMP
Table S9. Metabolic pathways corresponding to the time three hours without MP
Locus_tag	Protein name; KO number	Function	log2 Fold Change
	Energy metabolism
Ga0077592_100377	Cytochrome c oxidase subunit II [EC:1.9.3.1]; K02275	Oxidative phosphorylation	-1.59389
Ga0077592_105866	Sulfonate transport system substrate-binding protein; K15553	Sulfur metabolism	-1.89932
Ga0077592_109738	Carbonic anhydrase [EC:4.2.1.1]; K01673	Nitrogen metabolism	-1.63813
Ga0077592_107270	Cytochrome c-type protein NapB; K02568	Nitrogen metabolism	-1.63472
	Carbohydrate metabolism
Ga0077592_104569	L-iditol 2-dehydrogenase [EC:1.1.1.14]; K00008	Pentose and glucuronate interconversions	-1.57023
Ga0077592_111964	CDP-4-dehydro-6-deoxyglucose reductase [EC:1.17.1.1]; K00523	Amino sugar and nucleotide sugar metabolism	-1.70029
Ga0077592_1084134	Trehalose 6-phosphate synthase [EC:2.4.1.15]; K00697	Starch and sucrose metabolism	-2.19742
Ga0077592_10378	Starch synthase [EC:2.4.1.21]; K00703	Starch and sucrose metabolism	-1.53388
Ga0077592_108561	Xylulose-5-phosphate/fructose-6-phosphate phosphoketolase [EC:4.1.2.9 4.1.2.22]; K01621	Pentose phosphate pathway	-1.67775
	Lipid metabolism
Ga0077592_104714	3-phenylpropionate/trans-cinnamate dioxygenase ferredoxin reductase subunit [EC:1.18.1.3]; K00529	Fatty acid degradation	-1.88767
Ga0077592_112182	CDP-diacylglycerol pyrophosphatase [EC:3.6.1.26]; K01521	Glycerophospholipid metabolism	-2.3263
Ga0077592_104349	3-oxoacyl-[acyl-carrier protein]; reductase [EC:1.1.1.100]; K00059	Fatty acid biosynthesis	-1.90038
	Amino acid metabolism
Ga0077592_1118156	D-amino-acid dehydrogenase [EC:1.4.99.-]; K00285	Phenylalanine metabolism	-1.6747
Ga0077592_101381	Homogentisate 1,2-dioxygenase [EC:1.13.11.5]; K00451	Tyrosine metabolism	-1.63428
Ga0077592_10199	Catalase [EC:1.11.1.6]; K03781	Tryptophan metabolism	-2.49818
Ga0077592_104911	Aspartate 4-decarboxylase [EC:4.1.1.12]; K09758	Alanine, aspartate and glutamate metabolism	-1.6856
Ga0077592_100518	L-serine dehydratase [EC:4.3.1.17]; K01752	Glycine, serine and threonine metabolism	-1.79995
Ga0077592_104716	Glutamine synthetase [EC:6.3.1.2]; K01915	Arginine biosynthesis	-3.25311
Ga0077592_1045231	3-dehydroquinate dehydratase II [EC:4.2.1.10]; K03786	Phenylalanine, tyrosine and tryptophan biosynthesis	-1.84851
	Nucleotide metabolism
Ga0077592_112183	Dihydropyrimidinase [EC:3.5.2.2]; K01464	Pyrimidine metabolism	-1.88451
Ga0077592_11197	dCTP deaminase [EC:3.5.4.13]; K01494	Pyrimidine metabolism	-1.51819
Ga0077592_10459	Xanthine dehydrogenase YagS FAD-binding subunit [EC:1.17.1.4]; K11178	Purine metabolism	-1.52233
Ga0077592_104510	Xanthine dehydrogenase YagT iron-sulfur-binding subunit; K13483	Purine metabolism	-1.80732
	Metabolism of cofactors and vitamins
Ga0077592_1072127	2-dehydropantoate 2-reductase [EC:1.1.1.169]; K00077	Pantothenate and CoA biosynthesis	-2.90494
Ga0077592_103271	NAD(P) transhydrogenase subunit alpha [EC:1.6.1.2]; K00324	Nicotinate and nicotinamide metabolism	-1.55716
	Xenobiotics biodegradation and metabolism
Ga0077592_1072126	Benzaldehyde dehydrogenase (NAD) [EC:1.2.1.28]; K00141	Degradation of aromatic compounds	-2.10495
Ga0077592_1058105	Anthraniloyl-CoA monooxygenase [EC:1.14.13.40]; K09461	Aminobenzoate degradation	-2.51041
Ga0077592_1072130	(S)-mandelate dehydrogenase [EC:1.1.99.31]; K15054	Aminobenzoate degradation	-2.77904
Ga0077592_1072125	Benzoylformate decarboxylase [EC:4.1.1.7]; K01576	Aminobenzoate degradation	-2.2285
	Membrane transport
Ga0077592_11186	Branched-chain amino acid transport system permease protein; K01997	ABC transporters	-1.51224
Ga0077592_106540	Branched-chain amino acid transport system permease protein; K01998	ABC transporters	-1.54041
Ga0077592_104357	Rhamnose transport system permease protein; K10560	ABC transporters	-1.50964
	Cellular Processes
Ga0077592_1003259	Peptide/nickel transport system substrate-binding protein; K02035	Quorum sensing	-1.56165
Ga0077592_101217	Putative spermidine/putrescine transport system permease protein; K02053	Quorum sensing	-1.64431
Ga0077592_10827	Flagellar protein FliO/FliZ; K02418	Flagellar assembly	-1.55145
Ga0077592_10824	Flagellar biosynthetic protein FliR; K02421	Flagellar assembly	-1.56393
	Translation
Ga0077592_113466	Small subunit ribosomal protein S21; K02970	Ribosome	-1.64183
	Folding, sorting and degradation
Ga0077592_100316	Chaperonin GroEL; K04077	RNA degradation	-1.70109
	Signal transduction
Ga0077592_1084131	RNA polymerase sigma-54 factor; K03092	Two-component system	-2.32698
Ga0077592_103313	Two-component system, OmpR family, heavy metal sensor histidine kinase CusS [EC:2.7.13.3]; K07644	Two-component system	-1.98278
Ga0077592_109224	Two-component system, OmpR family, copper resistance phosphate regulon response regulator CusR; K07665	Two-component system	-2.17909
Ga0077592_1073329	Aerobic C4-dicarboxylate transport protein; K11103	Two-component system	-2.43233
	Replication and repair
Ga0077592_112355	DNA end-binding protein Ku; K10979	Non-homologous end-joining	-1.61401
