# Supplementary material for: Transcriptional analysis reveals the metabolic state of Burkholderia zhejiangensis CEIB S4-3 during methyl parathion degradation
Source: PeerJ. 2019 Apr 24;7:e6822. doi: 10.7717/peerj.6822 (PMC6486813; doi:10.7717/peerj.6822)
Supplement: Supplemental Information 10 — The DGEs were used to locate the knockout (KO) genes. Later the KO numbers were analyzed in the Kyoto Encyclopedia of Genes and Genomes (KEGG) Pathway Color database to identify the metabolic pathways represented at the time 9 h in the experimental condition without MP. Data were used to construct Fig. 6 and for Discussion section. [file peerj-07-6822-s010.xlsx]

## Sheet: Metabolic pathways time 9h WMP
Table S10. Metabolic pathways corresponding to the time nine hours without MP
Locus_tag	Protein name; KO number	Function	log2 Fold Change
	Energy metabolism
Ga0077592_102562	Formylmethanofuran dehydrogenase subunit A [EC:1.2.99.5]; K00200	Methane metabolism	2.77238
Ga0077592_102563	Formylmethanofuran dehydrogenase subunit B [EC:1.2.99.5]; K00201	Methane metabolism	2.65291
Ga0077592_102560	Formylmethanofuran dehydrogenase subunit C [EC:1.2.99.5]; K00202	Methane metabolism	2.00067
Ga0077592_102561	Formylmethanofuran--tetrahydromethanopterin N-formyltransferase [EC:2.3.1.101]; K00672	Methane metabolism	2.46326
Ga0077592_111547	Cytochrome c oxidase subunit I [EC:1.9.3.1]; K02274	Oxidative phosphorylation	1.80703
Ga0077592_111548	Cytochrome c oxidase subunit II [EC:1.9.3.1]; K02275	Oxidative phosphorylation	2.1789
Ga0077592_1072115	NADH dehydrogenase [EC:1.6.99.3]; K03885	Oxidative phosphorylation	1.73048
Ga0077592_108314	5,6,7,8-tetrahydromethanopterin hydro-lyase [EC:4.2.1.147]; K10713	Methane metabolism	2.03046
Ga0077592_100375	Cytochrome c oxidase subunit I+III [EC:1.9.3.1]; K15408	Oxidative phosphorylation	2.56633
Ga0077592_105866	Sulfonate transport system substrate-binding protein; K15553	Sulfur metabolism	1.57332
Ga0077592_1097218	Sulfur-oxidizing protein SoxY; K17226	Sulfur metabolism	2.08225
Ga0077592_1045381	Carbonic anhydrase [EC:4.2.1.1]; K01673	Nitrogen metabolism	1.5645
Ga0077592_107271	Periplasmic nitrate reductase NapA [EC:1.7.99.4]; K02567	Nitrogen metabolism	1.82389
Ga0077592_107270	Cytochrome c-type protein NapB; K02568	Nitrogen metabolism	3.04805
	Carbohydrate metabolism
Ga0077592_104569	L-iditol 2-dehydrogenase [EC:1.1.1.14]; K00008	Pentose and glucuronate interconversions	1.90892
Ga0077592_104393	Glucose 1-dehydrogenase [EC:1.1.1.47]; K00034	Pentose phosphate pathway	2.68297
Ga0077592_101356	D-threo-aldose 1-dehydrogenase [EC:1.1.1.122]; K00064	Fructose and mannose metabolism	1.60112
Ga0077592_1003111	Quinoprotein glucose dehydrogenase [EC:1.1.5.2]; K00117	Pentose phosphate pathway	1.84064
Ga0077592_104392	Dihydrolipoamide dehydrogenase [EC:1.8.1.4]; K00382	Glycolysis / Gluconeogenesis	2.43184
Ga0077592_111964	CDP-4-dehydro-6-deoxyglucose reductase [EC:1.17.1.1]; K00523	Amino sugar and nucleotide sugar metabolism	1.88741
Ga0077592_1084134	Trehalose 6-phosphate synthase [EC:2.4.1.15]; K00697	Starch and sucrose metabolism	2.25949
Ga0077592_10378	Starch synthase [EC:2.4.1.21]; K00703	Starch and sucrose metabolism	1.56529
Ga0077592_10372	4-alpha-glucanotransferase [EC:2.4.1.25]; K00705	Starch and sucrose metabolism	1.61411
Ga0077592_10373	Maltooligosyltrehalose trehalohydrolase [EC:3.2.1.141]; K01236	Starch and sucrose metabolism	1.5379
Ga0077592_108561	Xylulose-5-phosphate/fructose-6-phosphate phosphoketolase [EC:4.1.2.9 4.1.2.22]; K01621	Pentose phosphate pathway	2.15785
Ga0077592_1045153	Aldose 1-epimerase [EC:5.1.3.3]; K01785	Glycolysis / Gluconeogenesis	3.38176
Ga0077592_10371	(1->4)-alpha-D-glucan 1-alpha-D-glucosylmutase [EC:5.4.99.15]; K06044	Starch and sucrose metabolism	1.56026
Ga0077592_101357	L-fuconolactonase [EC:3.1.1.-]; K07046	Fructose and mannose metabolism	1.52175
Ga0077592_103523	L-arabinose 1-dehydrogenase [EC:1.1.1.376]; K13873	Ascorbate and aldarate metabolism	1.63638
Ga0077592_1043132	Alcohol dehydrogenase, propanol-preferring [EC:1.1.1.1]; K13953	Glycolysis / Gluconeogenesis	1.88176
Ga0077592_105846	Alcohol dehydrogenase [EC:1.1.1.-]; K18369	Propanoate metabolism	1.79486
	Lipid metabolism
Ga0077592_104349	3-oxoacyl-[acyl-carrier protein]; reductase [EC:1.1.1.100]; K00059	Fatty acid biosynthesis	1.62889
Ga0077592_105132	Phosphatidylglycerophosphatase A [EC:3.1.3.27]; K01095	Glycerophospholipid metabolism	1.94118
Ga0077592_1045326	Phosphatidylserine decarboxylase [EC:4.1.1.65]; K01613	Glycerophospholipid metabolism	2.36817
	Amino acid metabolism
Ga0077592_104719	Choline dehydrogenase [EC:1.1.99.1]; K00108	Glycine, serine and threonine metabolism	1.70621
Ga0077592_1097204	Serine O-acetyltransferase [EC:2.3.1.30]; K00640	Cysteine and methionine metabolism	1.80202
Ga0077592_110915	Phosphoribosyl-AMP cyclohydrolase [EC:3.5.4.19]; K01496	Histidine metabolism	2.28912
Ga0077592_110914	Phosphoribosyl-ATP pyrophosphohydrolase [EC:3.6.1.31]; K01523	Histidine metabolism	2.24124
Ga0077592_104939	Urocanate hydratase [EC:4.2.1.49]; K01712	Histidine metabolism	1.68589
Ga0077592_112336	O-acetylhomoserine (thiol)-lyase [EC:2.5.1.49]; K01740	Cysteine and methionine metabolism	1.78562
Ga0077592_100518	L-serine dehydratase [EC:4.3.1.17]; K01752	Glycine, serine and threonine metabolism	1.81056
Ga0077592_1073225	Threonine dehydratase [EC:4.3.1.19]; K01754	Glycine, serine and threonine metabolism	1.53199
Ga0077592_109722	Phosphoribosylanthranilate isomerase [EC:5.3.1.24]; K01817	Phenylalanine, tyrosine and tryptophan biosynthesis	1.71422
Ga0077592_104716	Glutamine synthetase [EC:6.3.1.2]; K01915	Arginine biosynthesis	2.26227
Ga0077592_110916	Cyclase [EC:4.1.3.-]; K02500	Histidine metabolism	1.73465
Ga0077592_10199	Catalase [EC:1.11.1.6]; K03781	Tryptophan metabolism	3.28849
Ga0077592_112830	3-dehydroquinate dehydratase II [EC:4.2.1.10]; K03786	Phenylalanine, tyrosine and tryptophan biosynthesis	1.77103
Ga0077592_11328	Cysteine synthase B [EC:2.5.1.47]; K12339	Cysteine and methionine metabolism	1.63846
	Metabolism of other amino acids
Ga0077592_10334	Thioredoxin reductase (NADPH) [EC:1.8.1.9]; K00384	Selenocompound metabolism	1.61538
Ga0077592_108249	Glutathione S-transferase [EC:2.5.1.18]; K00799	Glutathione metabolism	1.66594
	Nucleotide metabolism
Ga0077592_114248	Hypoxanthine phosphoribosyltransferase [EC:2.4.2.8]; K00760	Purine metabolism	2.76335
Ga0077592_10516	Adenosine kinase [EC:2.7.1.20]; K00856	Purine metabolism	1.89982
Ga0077592_1115188	ATP adenylyltransferase [EC:2.7.7.53]; K00988	Purine metabolism	2.23309
Ga0077592_112525	Adenylate cyclase [EC:4.6.1.1]; K01768	Purine metabolism	2.79589
Ga0077592_105632	5'-nucleotidase [EC:3.1.3.5]; K03787	Purine metabolism	1.77045
Ga0077592_10459	Xanthine dehydrogenase YagS FAD-binding subunit [EC:1.17.1.4]; K11178	Purine metabolism	1.51457
Ga0077592_104510	Xanthine dehydrogenase YagT iron-sulfur-binding subunit; K13483	Purine metabolism	1.65183
Ga0077592_1043220	2-oxo-4-hydroxy-4-carboxy-5-ureidoimidazoline decarboxylase [EC:4.1.1.97]; K13485	Purine metabolism	1.78349
	Metabolism of cofactors and vitamins
Ga0077592_1072127	2-dehydropantoate 2-reductase [EC:1.1.1.169]; K00077	Pantothenate and CoA biosynthesis	2.21507
Ga0077592_108445	Coproporphyrinogen III oxidase [EC:1.3.3.3]; K00228	Porphyrin and chlorophyll metabolism	1.872
Ga0077592_1058110	4-hydroxybenzoyl-CoA thioesterase [EC:3.1.2.23]; K01075	Ubiquinone and other terpenoid-quinone biosynthesis	1.66316
Ga0077592_108312	Dihydroneopterin aldolase [EC:4.1.2.25]; K01633	Folate biosynthesis	4.32075
Ga0077592_10951	4a-hydroxytetrahydrobiopterin dehydratase [EC:4.2.1.96]; K01724	Folate biosynthesis	2.07229
Ga0077592_109636	Bacterioferritin [EC:1.16.3.1]; K03594	Porphyrin and chlorophyll metabolism	2.07758
	Metabolism of terpenoids and polyketides
Ga0077592_11053	2-C-methyl-D-erythritol 2,4-cyclodiphosphate synthase [EC:4.6.1.12]; K01770	Terpenoid backbone biosynthesis	1.50828
	Xenobiotics biodegradation and metabolism
Ga0077592_1072126	Benzaldehyde dehydrogenase (NAD) [EC:1.2.1.28]; K00141	Xylene degradation	1.90631
Ga0077592_1073357	3-oxoadipate enol-lactonase [EC:3.1.1.24]; K01055	Benzoate degradation	1.71061
Ga0077592_1016188	Carboxymethylenebutenolidase [EC:3.1.1.45]; K01061	Chlorocyclohexane and chlorobenzene degradation	1.51389
Ga0077592_1072125	Benzoylformate decarboxylase [EC:4.1.1.7]; K01576	Aminobenzoate degradation	2.17395
Ga0077592_112148	Nitrile hydratase [EC:4.2.1.84]; K01721	Fluorobenzoate degradation	1.69624
Ga0077592_100522	4,5-dihydroxyphthalate decarboxylase [EC:4.1.1.55]; K04102	Polycyclic aromatic hydrocarbon degradation	1.63571
Ga0077592_1058105	Anthraniloyl-CoA monooxygenase [EC:1.14.13.40]; K09461	Aminobenzoate degradation	2.22025
Ga0077592_1072130	(S)-mandelate dehydrogenase [EC:1.1.99.31]; K15054	Aminobenzoate degradation	2.30507
	Membrane transport
Ga0077592_106544	Branched-chain amino acid transport system ATP-binding protein; K01995	ABC transporters	1.69499
Ga0077592_106543	Branched-chain amino acid transport system ATP-binding protein; K01996	ABC transporters	2.14441
Ga0077592_11161	Branched-chain amino acid transport system permease protein; K01997	ABC transporters	2.0948
Ga0077592_106540	Branched-chain amino acid transport system permease protein; K01998	ABC transporters	1.8547
Ga0077592_108416	Branched-chain amino acid transport system substrate-binding protein; K01999	ABC transporters	2.89652
Ga0077592_111840	Phosphate transport system permease protein; K02037	ABC transporters	2.12881
Ga0077592_111839	Phosphate transport system permease protein; K02038	ABC transporters	1.53629
Ga0077592_107268	Heme exporter protein A [EC:3.6.3.41]; K02193	ABC transporters	2.49184
Ga0077592_103781	Type VI secretion system protein ImpL; K11891	Bacterial secretion system	2.07201
Ga0077592_103293	Type VI secretion system protein, FHA domain-containing protein; K11913	Bacterial secretion system	2.28317
Ga0077592_108237	Dipeptide transport system ATP-binding protein; K12371	ABC transporters	1.87103
Ga0077592_104953	Glutathione transport system permease protein; K13891	ABC transporters	2.12377
	Cellular Processes
Ga0077592_10824	Flagellar biosynthetic protein FliR; K02421	Flagellar assembly	2.06189
Ga0077592_1003338	Host factor-I protein; K03666	Quorum sensing	2.09795
	Replication and repair
Ga0077592_103749	DNA primase [EC:2.7.7.-]; K02316	DNA replication	1.58457
Ga0077592_112355	DNA end-binding protein Ku; K10979	Non-homologous end-joining	2.54319
	Folding, sorting and degradation
Ga0077592_108571	Sec-independent protein translocase protein TatA; K03116	Protein export	1.64113
Ga0077592_100316	Chaperonin GroEL; K04077	RNA degradation	5.99073
Ga0077592_114245	Putative (di)nucleoside polyphosphate hydrolase [EC:3.6.1.-]; K08311	RNA degradation	2.30072
	Signal transduction
Ga0077592_1045183	Two-component system, cell cycle response regulator [EC:2.7.7.65]; K02488	Two-component system	1.94026
Ga0077592_1084131	RNA polymerase sigma-54 factor; K03092	Two-component system	2.00103
Ga0077592_110216	Methyl-accepting chemotaxis protein; K03406	Two-component system	2.94116
Ga0077592_109774	Two-component system, chemotaxis family, response regulator CheB [EC:3.1.1.61]; K03412	Two-component system	1.71175
Ga0077592_108315	Triphosphoribosyl-dephospho-CoA synthase [EC:2.4.2.52]; K05966	Two-component system	1.87698
Ga0077592_104319	Two-component system, OmpR family, heavy metal sensor histidine kinase CusS [EC:2.7.13.3]; K07644	Two-component system	1.7367
Ga0077592_107365	Two-component system, OmpR family, sensor histidine kinase TctE [EC:2.7.13.3]; K07649	Two-component system	2.24574
Ga0077592_111836	Two-component system, OmpR family, phosphate regulon response regulator PhoB; K07657	Two-component system	1.76267
Ga0077592_104320	Two-component system, OmpR family, copper resistance phosphate regulon response regulator CusR; K07665	Two-component system	1.56562
Ga0077592_101648	Two-component system, NarL family, captular synthesis response regulator RcsB; K07687	Two-component system	4.2301
Ga0077592_1073329	Aerobic C4-dicarboxylate transport protein; K11103	Two-component system	1.7068
